# Supplementary material for: Efficacy and Safety of Statin Treatment in Children with Familial Hypercholesterolemia: Outcomes of 20 Years of Experience
Source: J Clin Med. 2023 Nov 21;12(23):7197. doi: 10.3390/jcm12237197 (PMC10707129; doi:10.3390/jcm12237197)
Supplement: Supplementary file 1 [file jcm-12-07197-s001.zip]

Archive with 1 entries (1 files):
- Motkowski et al - raw data - blocked.xlsx
