# Supplementary material for: Efficacy and Safety of Statin Treatment in Children with Familial Hypercholesterolemia: Outcomes of 20 Years of Experience
Source: J Clin Med. 2023 Nov 21;12(23):7197. doi: 10.3390/jcm12237197 (PMC10707129; doi:10.3390/jcm12237197)
Supplement: Supplementary file 1 [file jcm-12-07197-s001.zip › Motkowski et al - raw data - blocked.xlsx]

## Sheet: Arkusz1
Lp.	KOD	Płeć	Genetyka2	rodzice	dziadkowie	rodzeństwo	inni	Numer wizyty	Pierwsza wizyta	Czas obserwacji	Rodzaj wizyty	Grupa	Data urodzenia	Data wdrożenia leczenia	Preparat	Dawka	Data obserwacji	Wiek	Czas leczenia	M_ciała	W_ciała	RR_sk	RR_rozk	HR	TC	HDL	LDL	TG	Glukoza	CK	Aspat	Alat	WBC	Neut	Lymph	mono	Eo	Baso	RBC	HGB	HCT	PLT
2	1	k	ApoB	m	gm	s		1	2011-02-24	0	1	statyna	2003-01-18	2014-11-26	Zocor 10 mg	0	2011-02-24	7.98904	-45.0667	24	1.28				327	66	242	94	103
3	1	k						2	2011-02-24	4.16667		statyna	2003-01-18	2014-11-26	Zocor 10 mg	0	2011-06-29	8.33151	-40.9	24	1.28				281	61	207	62	94		29	15	5.03	2.8	1.7	0.5	0	0	4.97	13.5	41	334
4	1	k						3	2011-02-24	45.0667	2	statyna	2003-01-18	2014-11-26	Zocor 10 mg	0	2014-11-26	11.6932	0	35.5	1.52	107	72	120	309	64	231	68	112	115	10	21	5.59	3.73	1.4	0.41	0.01	0.04	5.14	13.7	42	321
5	1	k						4	2011-02-24	46.9	3	statyna	2003-01-18	2014-11-26	Zocor 10 mg	10	2015-01-21	11.8438	1.83333	35.5	1.52				241	68	155	92		129	21	12
6	1	k						5	2011-02-24	49.3		statyna	2003-01-18	2014-11-26	Zocor 10 mg	10	2015-04-03	12.0411	4.23333	35	1.58				230	57	152	103		87	20	8
7	1	k						6	2011-02-24	51.7333		statyna	2003-01-18	2014-11-26	Zocor 10 mg	10	2015-06-16	12.2411	6.66667	38	1.57	102	74	73	239	72	155	59	103	106	19	13	5.39	2.96	1.74	0.62	0.04	0.03	4.96	13.8	40.2	322
8	1	k						7	2011-02-24	54.9667		statyna	2003-01-18	2014-11-26	Zocor 10 mg	10	2015-09-23	12.5068	9.9	38	1.59				243	66	163	71	110	105	20	13	6.83	2.97	2.95	0.73	0.11	0.07	5	13.7	40.4	330
9	1	k						8	2011-02-24	57.5	4	statyna	2003-01-18	2014-11-26	Zocor 10 mg	10	2015-12-09	12.7151	12.4333	39	1.61				227	58	153	80		80	10	17
10	2	k	ApoB	m	gm	s		1	2008-04-14	0	1	statyna	1998-06-09	2014-11-26	Zocor 10 mg	0	2008-04-14	9.71233	-79.4	38	1.51				259				86	81	27	24	6.56	2.59	2.95	0.63	0.35	0.04	5.26	14.4	44.1	486
11	2	k						2	2008-04-14	0.966667		statyna	1998-06-09	2014-11-26	Zocor 10 mg	0	2008-05-13	9.79178	-78.4333						253	47	191	72
12	2	k						3	2008-04-14	8.13333		statyna	1998-06-09	2014-11-26	Zocor 10 mg	0	2008-12-18	10.3808	-71.2667	38	1.51				217	47	160	46	78				4.77	2	2	0.5	0.3	0	4.87	13.7	41.3	336
13	2	k						4	2008-04-14	11.8333		statyna	1998-06-09	2014-11-26	Zocor 10 mg	0	2009-04-09	10.6849	-67.5667						226	49	165	56
14	2	k						5	2008-04-14	34.3333		statyna	1998-06-09	2014-11-26	Zocor 10 mg	0	2011-02-24	12.5342	-45.0667	52					264	56	199	49	90
15	2	k						6	2008-04-14	38.5		statyna	1998-06-09	2014-11-26	Zocor 10 mg	0	2011-06-29	12.8767	-40.9	54	1.64				222	49	140	161	86		20	16	4.79	2.4	1.7	0.5	0.1	0	4.69	13.4	41.2	331
16	2	k						7	2008-04-14	79.4	2	statyna	1998-06-09	2014-11-26	Zocor 10 mg	0	2014-11-26	16.2384	0	61	1.68				236	61	165	46	89	68	15	9	6.1	3.84	1.6	0.58	0.06	0.02	4.57	13	39.9	362
17	2	k						8	2008-04-14	81.2333	3	statyna	1998-06-09	2014-11-26	Zocor 10 mg	10	2015-01-21	16.389	1.83333	61	1.68				204	62	135	37		59	13	10
18	2	k						9	2008-04-14	84.0333		statyna	1998-06-09	2014-11-26	Zocor 10 mg	10	2015-04-15	16.6192	4.63333	61	1.68				189	59	117	67		54	16	10
19	2	k						10	2008-04-14	86.0667		statyna	1998-06-09	2014-11-26	Zocor 10 mg	10	2015-06-16	16.7863	6.66667	61.5	1.705	112	69	72	190	61	114	73	81	77	14	16	5.12	2.93	1.58	0.5	0.07	0.04	4.33	12.7	38.1	343
20	2	k						11	2008-04-14	91.8333	4	statyna	1998-06-09	2014-11-26	Zocor 10 mg	10	2015-12-09	17.2603	12.4333	61.5	1.705				174	59	105	50	85	64	14	11	4.91	2.74	1.48	0.58	0.08	0.03	4.24	12.3	37.6	313
21	3	k	nie badane	m, f	gm, gf	b	u	1	2014-01-22	0	1	statyna	1997-05-10	2014-09-23	Simvastatin 10 mg	0	2014-01-22	16.4712	-8.03333	57	1.7				319	63	228	143
22	3	k						2	2014-01-22	2.86667		statyna	1997-05-10	2014-09-23	Simvastatin 10 mg	0	2014-04-18	16.7068	-5.16667	55	1.7	109	68	89	294	82	194	88	88		11	11	8.67	5.3	2.1	0.6	0.7	0	4.68	13	38.4	303
23	3	k						3	2014-01-22	8.03333	2	statyna	1997-05-10	2014-09-23	Simvastatin 10 mg	0	2014-09-23	17.1315	0	55	1.7				288	83	189	80		51	10	11	5.09	2.8	1.58	0.47	0.22	0.02	4.7	13	38	288
24	3	k						4	2014-01-22	10.1333	3	statyna	1997-05-10	2014-09-23	Simvastatin 10 mg	10	2014-11-26	17.3041	2.1	55	1.7				210	73	123	69	96	31	13	15
25	3	k						5	2014-01-22	11.9		statyna	1997-05-10	2014-09-23	Simvastatin 10 mg	10	2015-01-19	17.4493	3.86667	55	1.7				246	82	150	72	38	12	13
26	3	k						6	2014-01-22	14.0667		statyna	1997-05-10	2014-09-23	Simvastatin 10 mg	20	2015-03-24	17.6274	6.03333	55	1.7				220	89	116	74	88	45	17	19	5.98	2.89	2.12	0.5	0.45	0.02	4.93	13.1	40.1	289
27	3	k						7	2014-01-22	15.4667	4	statyna	1997-05-10	2014-09-23	Simvastatin 10 mg	20	2015-05-06	17.7425	7.43333	55	1.7				244	79	148	83		43
28	4	k	LDLR	m, f	gm	s		1	2008-07-03	0	1	statyna	2000-09-07	2014-11-19	Zocor	0	2008-07-03	7.71507	-76.5333	32	1.33				235	51	117	64	70		30	21	4.44	2.1	1.6	0.4	0.2	0.1	4.55	13	38.9	253
29	4	k						2	2008-07-03	19.7333		statyna	2000-09-07	2014-11-19	Zocor	0	2010-02-25	9.33699	-56.8	47		107	63	70	306	56	242	39
30	4	k						3	2008-07-03	32.7		statyna	2000-09-07	2014-11-19	Zocor	0	2011-03-24	10.4027	-43.8333	51					337	53	272	60
31	4	k						4	2008-07-03	50.5333		statyna	2000-09-07	2014-11-19	Zocor	0	2012-09-19	11.8685	-26			107	73	65	305	42	230	162	86		27	36	6.21	3.1	1.9	0.7	0.6	0	4.75	13.4	40.1	319
32	4	k						5	2008-07-03	54.4333		statyna	2000-09-07	2014-11-19	Zocor	0	2013-01-16	12.189	-22.1	67	1.61				337	45	266	128	89
33	4	k						6	2008-07-03	68.1		statyna	2000-09-07	2014-11-19	Zocor	0	2014-03-06	13.3123	-8.43333	70	1.7				292	48	234	128
34	4	k						7	2008-07-03	74.7	2	statyna	2000-09-07	2014-11-19	Zocor	0	2014-09-24	13.8548	-1.83333	67.4	1.72	117	66	62	270	46	227	81	77	66	12	18	4.97	2.2	1.8	0.4	0.4	0.1	4.34	12.9	38.6	263
35	4	k						8	2008-07-03	79.0333	3	statyna	2000-09-07	2014-11-19	Zocor	10	2015-02-04	14.211	2.5	63	1.72				165	47	106	61	45	19	18
36	4	k						9	2008-07-03	80.2667		statyna	2000-09-07	2014-11-19	Zocor	10	2015-03-11	14.3123	3.73333	63	1.72				152	52	92	39		230	21	17
37	4	k						10	2008-07-03	82.3		statyna	2000-09-07	2014-11-19	Zocor	10	2015-05-12	14.4795	5.76667	66	1.72				218	65	144	45		68	20	18	4.63	2.23	1.57	0.49	0.27	0.07	4.42	13.3	39.4	225
38	4	k						11	2008-07-03	87.0333		statyna	2000-09-07	2014-11-19	Zocor	10	2015-10-04	14.8685	10.5	69	1.73				187	59	119	47		113	20	17
39	4	k						12	2008-07-03	95.9		statyna	2000-09-07	2014-11-19	Zocor	10	2016-06-30	15.5973	19.3667	75	1.72	116	76	76	234	83	142	49		107	22	21
40	4	k						13	2008-07-03	97.9		statyna	2000-09-07	2014-11-19	Zocor	20	2016-08-30	15.7616	21.3667	75	1.72				184					56	20	22
41	4	k						14	2008-07-03	101.867		statyna	2000-09-07	2014-11-19	Zocor	20	2016-12-29	16.0877	25.3333	69	1.73				205	69	125	54	87	63	19	18
42	4	k						15	2008-07-03	110.267		statyna	2000-09-07	2014-11-19	Zocor	20	2017-09-11	16.7781	33.7333	72	1.74	134	76	68	232	61	159	58	85	74	17	13
43	4	k						16	2008-07-03	115.133		statyna	2000-09-07	2014-11-19	Zocor	20	2018-02-07	17.1781	38.6	72	1.74	122	68	69	178	51	114			63	18	17
44	4	k						17	2008-07-03	126.2	4	statyna	2000-09-07	2014-11-19	Zocor	20	2019-01-09	18.0877	49.6667	71	1.74				180	39	128	67	86				7	3.27	2.48	0.539	0.672		4.41	13.8	41.7	236
45	5	m	LDLR	m, f		s		1	2007-04-11	0	1	statyna	2003-10-06	2013-12-02	Zocor	0	2007-04-11	3.46575	-79.7	20	1.04				263	54	201	38	76		26	11	5.04	2.2	2.1	0.5	0.2	0	4.82	13.3	37.5	191
46	5	m						2	2007-04-11	9.83333		statyna	2003-10-06	2013-12-02	Zocor	0	2008-02-06	4.27397	-69.8667	20.5	1.08	120	88	62	238	56	174	39	83		27	13
47	5	m						3	2007-04-11	26.5		statyna	2003-10-06	2013-12-02	Zocor	0	2009-06-26	5.64384	-53.2	24.2	1.15	93	59	78	255	47	187	105	100		25	15	5.9	2	3	0.6	0.2	0	4.77	13.4	38.3	208
48	5	m						4	2007-04-11	50.4333		statyna	2003-10-06	2013-12-02	Zocor	0	2011-06-24	7.61096	-29.2667	30.5	1.29				282	57	211	67	89		24	13	4.21	2.19	1.56	0.36	0.07	0.03	4.78	13.4	39.7	203
49	5	m						5	2007-04-11	72.5		statyna	2003-10-06	2013-12-02	Zocor	0	2013-04-26	9.42466	-7.2	41	1.39	108	71	70	288	60	212	80	97	126	24	13	5.89	3.5	1.7	0.5	0.1	0	4.78	13.8	38.8	205
50	5	m						6	2007-04-11	77.1667		statyna	2003-10-06	2013-12-02	Zocor	0	2013-09-16	9.80822	-2.53333	41	1.39				293	58	224	51		162	21	10
51	5	m						7	2007-04-11	78.7667		statyna	2003-10-06	2013-12-02	Zocor	0	2013-11-04	9.93973	-0.933333						250	61	176	64		168	20	11
52	5	m						8	2007-04-11	79.7	2	statyna	2003-10-06	2013-12-02	Zocor	0	2013-12-02	10.0164	0	45	1.45				248	65	169	70			23	17
53	5	m						9	2007-04-11	80.8667	3	statyna	2003-10-06	2013-12-02	Zocor	10	2014-01-07	10.1123	1.16667	45	1.45				262	64	180	87		166	25	20
54	5	m						10	2007-04-11	82.2		statyna	2003-10-06	2013-12-02	Zocor	20	2014-02-17	10.2219	2.5						243	62	173	40		136	20	15
55	5	m						11	2007-04-11	84.1667		statyna	2003-10-06	2013-12-02	Zocor	20	2014-04-16	10.3836	4.46667						264	51	194	92		101	19	13
56	5	m						12	2007-04-11	86.2333		statyna	2003-10-06	2013-12-02	Zocor	20	2014-06-18	10.5534	6.53333	45	1.49				261	66	180	74		149	21	14
57	5	m						13	2007-04-11	89.6333		statyna	2003-10-06	2013-12-02	Zocor	20	2014-09-30	10.8329	9.93333	49	1.52	116	60	71	263	61	188	69		219	28	20	4.25	1.87	1.78	0.46	0.09	0.05	4.79	13.9	39.3	213
58	5	m						14	2007-04-11	92.1333		statyna	2003-10-06	2013-12-02	Zocor	20	2014-12-15	11.0384	12.4333	50	1.52				254	54	186	69		140	20	14
59	5	m						15	2007-04-11	97.9667		statyna	2003-10-06	2013-12-02	Roswera	5	2015-06-10	11.5178	18.2667	53	1.58				244	59	173	62		161	22	16
60	5	m						16	2007-04-11	101.167		statyna	2003-10-06	2013-12-02	Roswera	10	2015-09-16	11.7808	21.4667	54	1.6	113	72	54	222	56	156	48	92	309	25	16	4.9	2.34	2	0.43	0.1	0.03	4.99	14.4	40.5	213
61	5	m						17	2007-04-11	114.667		statyna	2003-10-06	2013-12-02	Roswera	10	2016-11-01	12.8904	34.9667						261	51	196	67		243	20	13
62	5	m						18	2007-04-11	120.267		statyna	2003-10-06	2013-12-02	Roswera	10	2017-04-19	13.3507	40.5667	70	1.72	129	72	64	179	49	121	50	94	242	23	14
63	5	m						19	2007-04-11	124.633		statyna	2003-10-06	2013-12-02	Roswera	10	2017-08-30	13.7096	44.9333	70	1.74	138	73	60
64	5	m						20	2007-04-11	135.4		statyna	2003-10-06	2013-12-02	Roswera	10	2018-07-23	14.5945	55.7	80	1.74	147	76	73	230	38	170	111	92	98	17	18
65	5	m						21	2007-04-11	138.467		statyna	2003-10-06	2013-12-02	Roswera	10	2018-10-25	14.8466	58.7667	77.7	1.77	118	79	89	244	38	190	81	94	265	12	22	5.02	2.6	1.79	0.51	0.05	0.03	4.98	14.9	42.1	171
66	5	m						22	2007-04-11	144.9		statyna	2003-10-06	2013-12-02	Roswera	15	2019-05-08	15.3753	65.2	81	1.77	150	69	59	204	37	154	66		227	18	11
67	5	m						23	2007-04-11	150.833		statyna	2003-10-06	2013-12-02	Roswera	20	2019-11-06	15.863	71.1333	80	1.77	136	80	64	262	31	211	66		1383	38	26
68	5	m						24	2007-04-11	151.033		statyna	2003-10-06	2013-12-02	Roswera	20	2019-11-12	15.8795	71.3333	80	1.77				222				97	113
69	5	m						25	2007-04-11	152		statyna	2003-10-06	2013-12-02	Roswera	20	2019-12-11	15.9589	72.3	80	1.77				243	46	178	94	97	162	17	13
70	5	m						26	2007-04-11	154.5		statyna	2003-10-06	2013-12-02	Roswera	20	2020-02-26	16.1644	74.8	82	1.8				242	53	242	72		3785	69	58	7.22	4.1	2.2	0.83	0.07	0.03	5.3	16.1	47	194
71	5	m						27	2007-04-11	154.7	4	statyna	2003-10-06	2013-12-02	Roswera	20	2020-03-02	16.1808	75	82	1.8				201					136
72	6	k	LDLR	m, f		b		1	2009-06-24	0	1	statyna	2002-03-26	2014-09-30	Zocor	0	2009-06-24	7.14521	-63.2	28.7	1.28	100	68	93	254	44	185	123	91		27	14
73	6	k						2	2009-06-24	24		statyna	2002-03-26	2014-09-30	Zocor	0	2011-06-24	9.11781	-39.2	40.5	1.4				235	54	166	74	83				3.81	1.63	1.74	0.36	0.07	0.01	4.72	12.6	38.6	244
74	6	k						3	2009-06-24	46.0667		statyna	2002-03-26	2014-09-30	Zocor	0	2013-04-26	10.9315	-17.1333	55	1.53	130	73	85	228	54	158	76	90	121	20	14	3.53	1.4	1.8	0.3	0.1	0	4.91	13.6	39.7	235
75	6	k						4	2009-06-24	50.7333		statyna	2002-03-26	2014-09-30	Zocor	0	2013-09-16	11.3151	-12.4667						249	57	176	80		158	21	16
76	6	k						5	2009-06-24	52.4		statyna	2002-03-26	2014-09-30	Zocor	0	2013-11-06	11.4521	-10.8						231	57	154	100		77	17	13
77	6	k						6	2009-06-24	52.4		statyna	2002-03-26	2014-09-30	Zocor	0	2013-11-06	11.4521	-10.8						254	55	173	128		78	19	16
78	6	k						7	2009-06-24	59.8		statyna	2002-03-26	2014-09-30	Zocor	0	2014-06-18	12.0603	-3.4	69	1.61				244	58	161	92		95	18	18
79	6	k						8	2009-06-24	63.2	2	statyna	2002-03-26	2014-09-30	Zocor	0	2014-09-30	12.3397	0	71	1.62	117	72	71	264	54	191	95		87	17	17
80	6	k						9	2009-06-24	65.7	3	statyna	2002-03-26	2014-09-30	Zocor	10	2014-12-15	12.5452	2.5	71	1.62				190	51	116	111		70	17	16
81	6	k						10	2009-06-24	71.5333		statyna	2002-03-26	2014-09-30	Zocor	10	2015-06-10	13.0247	8.33333	75	1.63				212	50	146	78		72	14	17
82	6	k						11	2009-06-24	74.7333		statyna	2002-03-26	2014-09-30	Zocor	10	2015-09-16	13.2877	11.5333	74.5	1.62	117	60		283	59	205	96	92	122	16	16	4.94	2.48	1.95	0.41	0.08	0.02	4.97	13.8	40.1	245
83	6	k						12	2009-06-24	74.7333		statyna	2002-03-26	2014-09-30	Zocor	20	2015-09-16	13.2877	11.5333	74.5	1.63	127	75		203	41	147	75		69	15	15	6.01	3.07	2.19	0.63	0.09	0.03	5.41	14.2	44	362
84	6	k						13	2009-06-24	88.5		statyna	2002-03-26	2014-09-30	Zocor	20	2016-11-09	14.4192	25.3	76	1.63	144	90	103	251	49	178	118		56	11	12
85	6	k						14	2009-06-24	93.8333		statyna	2002-03-26	2014-09-30	Zocor	20	2017-04-19	14.8575	30.6333	83	1.64	149	94	108	232	51	148	164	94	59	20	17
86	6	k						15	2009-06-24	98.2		statyna	2002-03-26	2014-09-30	Zocor	20	2017-08-30	15.2164	35	83	1.65	135	86	93	185	45	118	113		69	15
87	6	k						16	2009-06-24	109.033		statyna	2002-03-26	2014-09-30	Zocor	20	2018-07-25	16.1068	45.8333	90	1.65	150	88	122	197	50	124	86		53	19
88	6	k						17	2009-06-24	112.033		statyna	2002-03-26	2014-09-30	Zocor	20	2018-10-25	16.3534	48.8333	85.5	1.65	143	90		184	36	137	88	87			15	6.55	3.3	2.52	0.64	0.09	0.01	4.82	13.6	40.5	273
89	6	k						18	2009-06-24	124.4		statyna	2002-03-26	2014-09-30	Zocor	20	2019-11-06	17.3699	61.2	90	1.65	148	94	134	206	48	132	132		59	15
90	6	k						19	2009-06-24	128.067	4	statyna	2002-03-26	2014-09-30	Zocor	20	2020-02-26	17.6712	64.8667	89.5	1.67				184	35	131	92	72	16	23	24	6.33	3.8	1.89	0.53	0.11	0.01	5.03	14.2	42.5	257
91	7	k	w trakcie	m, f	gm		a	1	2014-03-05	0	1	statyna	2001-08-23	2014-11-12	Zocor	0	2014-03-05	12.3616	-8.23333	64	1.55				281	55	216	49
92	7	k						2	2014-03-05	1.86667		statyna	2001-08-23	2014-11-12	Zocor	0	2014-05-01	12.5151	-6.36667						256	51	192	62
93	7	k						3	2014-03-05	8.23333	2	statyna	2001-08-23	2014-11-12	Zocor	0	2014-11-12	13.0384	0	61	1.55	135	93	109	244	45	184	74	107	116	20	15	9.27	5.28	2.42	0.62	0.84	0.11	5.02	13.7	40.8	241
94	7	k						4	2014-03-05	10.0667	3	statyna	2001-08-23	2014-11-12	Zocor	10	2015-01-07	13.189	1.83333	61.6					182	47	126	47		89	21	23
95	7	k						5	2014-03-05	11.9667		statyna	2001-08-23	2014-11-12	Zocor	10	2015-03-04	13.3452	3.73333						174	27	127	98		71	19	17
96	7	k						6	2014-03-05	14.2333		statyna	2001-08-23	2014-11-12	Zocor	10	2015-05-12	13.5315	6	61	1.56				200	50	140	50	104	85	20	19	8.55	5.38	1.82	0.68	0.63	0.04	4.94	13.7	40.2	226
97	7	k						7	2014-03-05	33.9667	4	statyna	2001-08-23	2014-11-12	Zocor	10	2017-01-04	15.1534	25.7333	68	1.56	141	93	96	198	44	142	59				20
98	8	m	LDLR	m, f	gf	s		1	2012-03-19	0	1	statyna	2003-07-23	2013-09-30	Zocor	0	2012-03-19	8.53699	-18.3667	26	1.27				288	55	223	46	79	117	25	11	4.2	2	1.3	0.3	0.5	0.1	4.63	13.4	37.5	261
99	8	m						2	2012-03-19	18.3667	2	statyna	2003-07-23	2013-09-30	Zocor	0	2013-09-30	10.0466	0						326	58	258	49			25	12
100	8	m						3	2012-03-19	19.5333	3	statyna	2003-07-23	2013-09-30	Zocor	10	2013-11-05	10.1425	1.16667						288	67	210	53		114	27	11
101	8	m						4	2012-03-19	20.7333		statyna	2003-07-23	2013-09-30	Zocor	10	2013-12-11	10.2411	2.36667						223	64	149	46		105	26	13
102	8	m						5	2012-03-19	24.2333		statyna	2003-07-23	2013-09-30	Zocor	10	2014-03-26	10.5288	5.86667						190	49	133	37		73	23	15
103	8	m						6	2012-03-19	29		statyna	2003-07-23	2013-09-30	Zocor	10	2014-08-19	10.9205	10.6333	31	1.4				237	62	158	84		65	21	13
104	8	m						7	2012-03-19	30.6		statyna	2003-07-23	2013-09-30	Zocor	10	2014-10-07	11.0521	12.2333						260	57	184	94	83	91	23	11	3.47	1.61	1.05	0.23	0.49	0.09	4.76	14.1	39.9	83.8
105	8	m						8	2012-03-19	34.6333		statyna	2003-07-23	2013-09-30	Zocor	10	2015-02-08	11.3836	16.2667						246	67	171	42		127	25	12	4.23	2.16	1.34	0.35	0.3	0.08	4.76	13.7	39.7	264
106	8	m						9	2012-03-19	44.8333		statyna	2003-07-23	2013-09-30	Zocor	20	2015-12-14	12.2219	26.4667	37	1.48				296	57	221	88	93	63	21	9
107	8	m						10	2012-03-19	51.2667		statyna	2003-07-23	2013-09-30	Zocor	20	2016-06-27	12.7507	32.9						263	61		34	88	78			2.91	1.2	1.21	0.23	0.21	0.05	4.78	14.1	39.3	269
108	8	m						11	2012-03-19	55.2		statyna	2003-07-23	2013-09-30	Roswera	10	2016-10-25	13.074	36.8333	44	1.55	120	60	79	224	59	126	47		88	23	11
109	8	m						12	2012-03-19	59.4	4	statyna	2003-07-23	2013-09-30	Roswera	10	2017-03-01	13.4192	41.0333	47	1.6				196	39	150	68		84	20	12
110	9	m	ApoB	f	gm, gf		a	1	2014-02-26	0	1	statyna	2004-01-09	2017-01-25	Zocor	0	2014-02-26	9.99178	-34.9667	70	1.45				316	67	214	228
111	9	m						2	2014-02-26	1.5		statyna	2004-01-09	2017-01-25	Zocor	0	2014-04-11	10.1151	-33.4667	70	1.44	130	70	100	231	31		367	83	82	30	48	7.16	4	2.4	0.6	0.1	0	4.78	13	38.2	325
112	9	m						3	2014-02-26	13.9333		statyna	2004-01-09	2017-01-25	Zocor	0	2015-04-24	11.137	-21.0333	64.5	1.52				256	47	182	134	78		19	18	5.92	2.79	2.42	0.52	0.16	0.03	4.65	13	37.6	297
113	9	m						4	2014-02-26	26.2667		statyna	2004-01-09	2017-01-25	Zocor	0	2016-05-04	12.1507	-8.7	71	1.57				254	49	180	127			96	21	24
114	9	m						5	2014-02-26	33.1333		statyna	2004-01-09	2017-01-25	Zocor	0	2016-11-30	12.7151	-1.83333	77	1.62				264	50	185	143		96	19	17
115	9	m						6	2014-02-26	34.9667	2	statyna	2004-01-09	2017-01-25	Zocor	0	2017-01-25	12.8658	0	77	1.63	137	59	71	247	45	181	107		100	21	23
116	9	m						7	2014-02-26	37.3	3	statyna	2004-01-09	2017-01-25	Zocor	10	2017-04-05	13.0575	2.33333						193	39	135	92		76	18	16
117	9	m						8	2014-02-26	41		statyna	2004-01-09	2017-01-25	Zocor	10	2017-07-26	13.3616	6.03333	85	1.68	102	61	70	198	45	135	91		99	27	22
118	9	m						9	2014-02-26	52.9667		statyna	2004-01-09	2017-01-25	Zocor	10	2018-07-25	14.3452	18	90	1.71	131	68	60	181	46	122	68		146	24	28
119	9	m						10	2014-02-26	63.7667	4	statyna	2004-01-09	2017-01-25	Zocor	10	2019-06-19	15.2329	28.8	71	1.72	139	65	61	165	50	103	58		83	19	17
120	10	k	LDLR	f	gf	b	u	1	2011-09-12	0	1	statyna	2000-03-11	2013-03-13	Zocor	0	2011-09-12	11.3452	-18.0333	41	1.46				318	78	229	51	89		29	17	6.12	2.5	2.7	0.5	0.4	0.1	4.86	13.4	40.6	335
121	10	k						2	2011-09-12	18.0333	2	statyna	2000-03-11	2013-03-13	Zocor	0	2013-03-13	12.8274	0						299		194			195	15	29
122	10	k						3	2011-09-12	19.3333	3	statyna	2000-03-11	2013-03-13	Zocor	10	2013-04-22	12.9342	1.3						246	75	160	52		114	22	14
123	10	k						4	2011-09-12	20.9333		statyna	2000-03-11	2013-03-13	Zocor	10	2013-06-10	13.0658	2.9						285	79	193	61		288	33	16
124	10	k						5	2011-09-12	23.4667		statyna	2000-03-11	2013-03-13	Zocor	10	2013-08-26	13.274	5.43333						244	83	148	64		114	25	17
125	10	k						6	2011-09-12	26.5		statyna	2000-03-11	2013-03-13	Zocor	10	2013-11-27	13.5233	8.46667						237	79	144	67		105	19	12
126	10	k						7	2011-09-12	30.9		statyna	2000-03-11	2013-03-13	Simvastatin	10	2014-04-09	13.8849	12.8667						226	63	155	39		86	23	11
127	10	k						8	2011-09-12	35.5		statyna	2000-03-11	2013-03-13	Simvastatin	10	2014-08-27	14.263	17.4667	50					214	84	117	63		105	20	11
128	10	k						9	2011-09-12	37.5667		statyna	2000-03-11	2013-03-13	Simvastatin	10	2014-10-29	14.4329	19.5333	54.5	1.62	123	69	76	242	58	152	58	83		23	13	5.36	2.2	2.4	0.5	0.2	0.1	4.76	13.9	40.2	279
129	10	k						10	2011-09-12	43.8		statyna	2000-03-11	2013-03-13	Simvastatin	10	2015-05-06	14.9452	25.7667	56					243	77	156	48		153	24	11
130	10	k						11	2011-09-12	48.8333		statyna	2000-03-11	2013-03-13	Simvastatin	10	2015-10-07	15.3589	30.8	58					218	80	128	48		128	22	13
131	10	k						12	2011-09-12	60.7667		statyna	2000-03-11	2013-03-13	Simvastatin	10	2016-10-05	16.3397	42.7333						235	82	142	52		81	20	12
132	10	k						13	2011-09-12	65.1	4	statyna	2000-03-11	2013-03-13	Simvastatin	10	2017-02-15	16.6959	47.0667	60	1.62	131	74	95	230	75	157	47		105
133	11	m	LDLR	f	gm, gf	s		1	2011-09-14	0	1	statyna	2002-12-29	2013-03-13	Zocor	0	2011-09-14	8.58904	-17.9667						322	89	235	40	90		32	15	4.33	2.1	1.7	0.3	0.2	0	4.46	12.2	36.5	291
134	11	m						2	2011-09-14	17.9667	2	statyna	2002-12-29	2013-03-13	Zocor	0	2013-03-13	10.0658	0						344	111	228	24		232	14	33
135	11	m						3	2011-09-14	19.2667	3	statyna	2002-12-29	2013-03-13	Zocor	10	2013-04-22	10.1726	1.3						245	93	145	32		208	34	15
136	11	m						4	2011-09-14	20.8667		statyna	2002-12-29	2013-03-13	Zocor	10	2013-06-10	10.3041	2.9						248	83	143	83		133	18	32
137	11	m						5	2011-09-14	23.4		statyna	2002-12-29	2013-03-13	Zocor	10	2013-08-26	10.5123	5.43333						277	105	159	61		305	36	19
138	11	m						6	2011-09-14	26.4333		statyna	2002-12-29	2013-03-13	Zocor	10	2013-11-27	10.7616	8.46667						242	87	141	68		139	28	14
139	11	m						7	2011-09-14	30.8333		statyna	2002-12-29	2013-03-13	Zocor	10	2014-04-09	11.1233	12.8667	32					270	90	170	46		209	31	15
140	11	m						8	2011-09-14	35.4333		statyna	2002-12-29	2013-03-13	Zocor	10	2014-08-27	11.5014	17.4667						256	97	148	52		137	24	12
141	11	m						9	2011-09-14	37.5		statyna	2002-12-29	2013-03-13	Zocor	10	2014-10-29	11.6712	19.5333	32.5	1.42				240	99	135	29	84	116	28	13	4.18	1.3	2.1	0.4	0.2	0.1	4.77	13.6	39	283
142	11	m						10	2011-09-14	43.7333		statyna	2002-12-29	2013-03-13	Zocor	10	2015-05-06	12.1836	25.7667						269	88	172	43		143	33	18
143	11	m						11	2011-09-14	48.7667		statyna	2002-12-29	2013-03-13	Zocor	10	2015-10-07	12.5973	30.8	37					268	115	143	50		207	30	17
144	11	m						12	2011-09-14	60.7		statyna	2002-12-29	2013-03-13	Simvagamma	20	2016-10-05	13.5781	42.7333	43	1.56	111	64	71	220	91	119	56		168	26	15
145	11	m						13	2011-09-14	65.0333		statyna	2002-12-29	2013-03-13	Simvagamma	20	2017-02-15	13.9342	47.0667	45.8	1.61	131	58	78	206	91	114	45	102	192	23	12
146	11	m						14	2011-09-14	76.7667	4	statyna	2002-12-29	2013-03-13	Simvagamma	20	2018-02-07	14.8986	58.8	53	1.68	116	64	65	204	78	118	45		482	32
147	12	m	ApoB	m, f	gm, gf	s		1	2003-07-16	0	1	statyna	2000-09-22	2011-12-08			2003-07-16	2.77808	-100.733	13.7	0.92				218	55	150	62
148	12	m						2	2003-07-16	9.66667		statyna	2000-09-22	2011-12-08			2004-05-06	3.5726	-91.0667	15.4	0.98	110	59	95	249
149	12	m						3	2003-07-16	11.6667		statyna	2000-09-22	2011-12-08			2004-07-06	3.73699	-89.0667	16	1	108	55	84	259	54	194	55	73		33	12	7.45	3.49	3.22	0.47	0.25	0.02	4.93	12.9	38.7	488
150	12	m						4	2003-07-16	11.6667		statyna	2000-09-22	2011-12-08			2004-07-06	3.73699	-89.0667	16.7	1.02	109	57	86	257	63	186	41
151	12	m						5	2003-07-16	19.5333		statyna	2000-09-22	2011-12-08	Colestid		2005-03-02	4.38356	-81.2	17.7	1.04	106	74	92	262	60	190	60
152	12	m						6	2003-07-16	28.4667		statyna	2000-09-22	2011-12-08	Colestid		2005-11-30	5.11781	-72.2667	18.5	1.1				238	56	168	68	81		36	14	6.91	2.83	3.02	0.55	0.49	0.02	4.81	12.8	37.3	496
153	12	m						7	2003-07-16	35.9333		statyna	2000-09-22	2011-12-08	Vasosan S		2006-07-14	5.73151	-64.8	19.4	1.12	103	58	67	252	60	180	41	79				7.99	3.48	2.84	0.72	0.92	0.03	4.95	13.2	39.1	442
154	12	m						8	2003-07-16	41.6		statyna	2000-09-22	2011-12-08			2007-01-04	6.19726	-59.1333	20	1.16	96	65	73	266	63	191	56
155	12	m						9	2003-07-16	46.9667		statyna	2000-09-22	2011-12-08			2007-06-15	6.63836	-53.7667	21	1.16	89	59	77	243	66	163	68	79
156	12	m						10	2003-07-16	60.5		statyna	2000-09-22	2011-12-08			2008-08-01	7.75068	-40.2333	25	1.27	76	46		255	60	177	90	91		29	15	7.45	3.2	3.2	0.6	0.4	0	5.25	13.9	41.3	518
157	12	m						11	2003-07-16	85.5333		statyna	2000-09-22	2011-12-08			2010-09-02	9.80822	-15.2	32.5	1.37	103	76	73	256	74	173	42	95		29	11	5.1	2.4	2.1	0.5	0.2	0	5.21	14.1	40.9	421
158	12	m						12	2003-07-16	100.733	2	statyna	2000-09-22	2011-12-08	Zocor	0	2011-12-08	11.0575	0						238	57	170	52		101	24	12
159	12	m						13	2003-07-16	103.5	3	statyna	2000-09-22	2011-12-08	Zocor	10	2012-03-01	11.2849	2.76667						209	76	119	67		92	27	16
160	12	m						14	2003-07-16	106.733		statyna	2000-09-22	2011-12-08	Zocor	10	2012-06-08	11.5507	6						225	76	137	56		113	25	21
161	12	m						15	2003-07-16	110.5		statyna	2000-09-22	2011-12-08	Zocor	10	2012-10-01	11.8603	9.76667	46.3		111	61	74	215	64	130	105		108	25	14
162	12	m						16	2003-07-16	118.367		statyna	2000-09-22	2011-12-08	Zocor	10	2013-05-27	12.5068	17.6333	46	1.52				235	69	155	52		87	21	11
163	12	m						17	2003-07-16	121.1		statyna	2000-09-22	2011-12-08	Zocor	10	2013-08-19	12.7315	20.3667						202	64	126	58		108	25	18
164	12	m						18	2003-07-16	128.533		statyna	2000-09-22	2011-12-08	Zocor	10	2014-04-02	13.3425	27.8	51	1.58				181	58	113	49		148	22	13
165	12	m						19	2003-07-16	131.733		statyna	2000-09-22	2011-12-08	Zocor	10	2014-07-08	13.6055	31	53	1.63				178	60	105	64		136	24	15
166	12	m						20	2003-07-16	138.333		statyna	2000-09-22	2011-12-08	Zocor	10	2015-01-26	14.1479	37.6	57	1.67				196	60	123	65		116	21	12
167	12	m						21	2003-07-16	143.267		statyna	2000-09-22	2011-12-08	Zocor	10	2015-06-24	14.5534	42.5333	61	1.71				182	53	112	83		114	19	11
168	12	m						22	2003-07-16	153.6		statyna	2000-09-22	2011-12-08	Zocor	10	2016-05-04	15.4027	52.8667	65	1.76	104	66	87	150	38	103	50		112	19	11
169	12	m						23	2003-07-16	172.9	4	statyna	2000-09-22	2011-12-08	Zocor	10	2017-12-13	16.989	72.1667	74	1.8	140	78	97	169	58	97	72	86	112	17	16
170	13	k	LDLR	m, f	gm, gf			1	2013-04-10	0	1	statyna	2002-12-20	2014-11-12	Simvastatin	0	2013-04-10	10.1644	-19.0667	60.6	1.6				283	33	228	106	84		21	16	6.6	3.9	2.1	0.4	0.2	0	4.87	12.6	37.7	254
171	13	k						2	2013-04-10	19.0667	2	statyna	2002-12-20	2014-11-12	Simvastatin	0	2014-11-12	11.7315	0	60.6	1.6	147	85	93	244	41	184	91	94	92	19	12	5.92	2.97	2.16	0.42	0.19	0.18	5.14	13.1	39.9	256
172	13	k						3	2013-04-10	20.9	3	statyna	2002-12-20	2014-11-12	Simvastatin	10	2015-01-07	11.8822	1.83333	62	1.6	141	80	83	192	40	122	150		79	21	22
173	13	k						4	2013-04-10	22.8		statyna	2002-12-20	2014-11-12	Simvastatin	10	2015-03-04	12.0384	3.73333	62					178	38	117	115		69	17	10
174	13	k						5	2013-04-10	25.3		statyna	2002-12-20	2014-11-12	Simvastatin	10	2015-05-19	12.2438	6.23333	62	1.66				179	40	125	71	79	59	17	11
175	13	k						6	2013-04-10	35.2		statyna	2002-12-20	2014-11-12	Simvastatin	10	2016-03-16	13.0575	16.1333						183	33	123	135		67	14	9
176	13	k						7	2013-04-10	38.6333		statyna	2002-12-20	2014-11-12	Simvastatin	10	2016-06-29	13.3397	19.5667	75	1.67	140	96	108	172	38	121	66	84	55	16	10
177	13	k						8	2013-04-10	54.9333		statyna	2002-12-20	2014-11-12	Simvastatin	10	2017-11-08	14.6795	35.8667	78	1.69	150	103	100	198	38	136	119	87	67	16	11
178	13	k						9	2013-04-10	61.2		statyna	2002-12-20	2014-11-12	Simvastatin	10	2018-05-16	15.1945	42.1333	81	1.7	154	108	89	170	44	104	107
179	13	k						10	2013-04-10	68.0667		statyna	2002-12-20	2014-11-12	Simvastatin	10	2018-12-12	15.7589	49	82	1.71	153	108	102	174	38	116	101		86	16	10
180	13	k						11	2013-04-10	80.0333		statyna	2002-12-20	2014-11-12	Simvastatin	10	2019-12-11	16.7425	60.9667	84	1.71				163	38	107	93		52	9	13
181	13	k						12	2013-04-10	85.7667		statyna	2002-12-20	2014-11-12	Simvastatin	10	2020-06-03	17.2137	66.7						189	40	131	92		72	16	10
182	13	k						13	2013-04-10	87.8667	4	statyna	2002-12-20	2014-11-12	Simvastatin	10	2020-08-06	17.3863	68.8	79	1.71				147	36	95	77		59	13	9	6.76	4.3	1.72	0.44	0.23	0.05	4.77	12.9	39.5	177
183	14	m	LDLR	f	gf	s, b	u	1	2011-09-14	0	1	statyna	2001-03-27	2013-03-13	Zocor	0	2011-09-14	10.3205	-17.9667	34	1.42				331	82	238	51	85				4.08	1.2	2.1	0.4	0.4	0	4.55	12.6	37.4	268
184	14	m						2	2011-09-14	17.9667	2	statyna	2001-03-27	2013-03-13	Zocor	0	2013-03-13	11.7973	0						319	110	198	51		173	46	20
185	14	m						3	2011-09-14	19.2667	3	statyna	2001-03-27	2013-03-13	Zocor	10	2013-04-22	11.9041	1.3						232	83	139	50		155	28	12
186	14	m						4	2011-09-14	20.8667		statyna	2001-03-27	2013-03-13	Zocor	10	2013-06-10	12.0356	2.9						252	85	150	81		126	40	24
187	14	m						5	2011-09-14	23.4		statyna	2001-03-27	2013-03-13	Zocor	10	2013-08-26	12.2438	5.43333						242	84	141	81		262	35	16
188	14	m						6	2011-09-14	26.4333		statyna	2001-03-27	2013-03-13	Zocor	10	2013-11-27	12.4932	8.46667						233	87	131	72		192	25	10
189	14	m						7	2011-09-14	30.8333		statyna	2001-03-27	2013-03-13	Zocor	10	2014-04-09	12.8548	12.8667						241	67	163	54		313	37	17
190	14	m						8	2011-09-14	35.4333		statyna	2001-03-27	2013-03-13	Zocor	10	2014-08-27	13.2329	17.4667						218	69	128	105		140	27	12
191	14	m						9	2011-09-14	37.5		statyna	2001-03-27	2013-03-13	Zocor	10	2014-10-29	13.4027	19.5333	49	1.62				235	77	144	68	86	123	26	12	4.08	1.2	2.2	0.4	0.2	0.1	4.66	12.9	37.8	258
192	14	m						10	2011-09-14	43.7333		statyna	2001-03-27	2013-03-13	Zocor	10	2015-05-06	13.9151	25.7667						230	69	152	46		245	29	12
193	14	m						11	2011-09-14	48.7667		statyna	2001-03-27	2013-03-13	Zocor	10	2015-10-07	14.3288	30.8	55					200	82	108	51		214	27	13
194	14	m						12	2011-09-14	60.7		statyna	2001-03-27	2013-03-13	Zocor	10	2016-10-05	15.3096	42.7333						215	78	137	60		274	30	14
195	14	m						13	2011-09-14	76.7667	4	statyna	2001-03-27	2013-03-13	Zocor	10	2018-02-07	16.6301	58.8	76	1.83	131	66	69	232	62	154	79		271
196	15	k	ApoB	m	gf			1	2013-05-15	0	1	statyna	2006-06-05	2019-09-03	Roswera	0	2013-05-15	6.84932	-75.6	20.5	1.19				249	57	180	57
197	15	k						2	2013-05-15	3.26667		statyna	2006-06-05	2019-09-03	Roswera	0	2013-08-23	7.11781	-72.3333	20.5	1.19	75	47	93	236	62	162	56	92	199	28	9	5.11	1.9	2.4	0.5	0.3	0	4.47	13	36.7	330
198	15	k						3	2013-05-15	13.1667		statyna	2006-06-05	2019-09-03	Roswera	0	2014-06-20	7.93151	-62.4333	23					260	61	190	41
199	15	k						4	2013-05-15	16.7333		statyna	2006-06-05	2019-09-03	Roswera	0	2014-10-07	8.22466	-58.8667						249	59	177	64	101	224	27	13	5.29	2.09	2.44	0.51	0.18	0.07	4.78	13.5	39.3	298
200	15	k						5	2013-05-15	27.5333		statyna	2006-06-05	2019-09-03	Roswera	0	2015-08-31	9.11233	-48.0667	25	1.34				224	65	147	61	96		24	15
201	15	k						6	2013-05-15	39.5		statyna	2006-06-05	2019-09-03	Roswera	0	2016-08-30	10.0959	-36.1	29	1.37	99	65	93	241	62	157	114
202	15	k						7	2013-05-15	49.9667		statyna	2006-06-05	2019-09-03	Roswera	0	2017-07-14	10.9562	-25.6333	33	1.43				256	68	168	76
203	15	k						8	2013-05-15	51.6333		statyna	2006-06-05	2019-09-03	Roswera	0	2017-09-04	11.0932	-23.9667	34	1.46				228	57	155	81	103	91	18	10	5.7	2.5	2.35	0.52	0.33	0.01	4.9	14	40.8	322
204	15	k						9	2013-05-15	57.7333		statyna	2006-06-05	2019-09-03	Roswera	0	2018-03-07	11.5945	-17.8667	37	1.48				225	56	150	96		171
205	15	k						10	2013-05-15	71.0333		statyna	2006-06-05	2019-09-03	Roswera	0	2019-04-16	12.6877	-4.56667	51.2	1.53	125	82	111	239	62	158	83	105	117	18	13	6.32						4.9	14.1	41.3	319
206	15	k						11	2013-05-15	75.6	2	statyna	2006-06-05	2019-09-03	Roswera	0	2019-09-03	13.063	0	50	1.58				265	58	180	132	99	102	15	6	6.51	3.7	1.94	0.61	0.21	0.03	4.53	13.1	39.8	312
207	15	k						12	2013-05-15	77.9333	3	statyna	2006-06-05	2019-09-03	Roswera	5	2019-11-13	13.2548	2.33333	51.2	1.53	99	74	95	160	53	95	62		129	17	9
208	15	k						13	2013-05-15	81.8667		statyna	2006-06-05	2019-09-03	Roswera	5	2020-03-11	13.5781	6.26667	55.6	1.54	99	61	86	196	60	123	65	95	115	11	16
209	15	k						14	2013-05-15	88.0333	4	statyna	2006-06-05	2019-09-03	Roswera	5	2020-09-16	14.0849	12.4333	55.6	1.54				187	54	118	74	94	148	18	11
210	16	k	LDLR	m, f				1	2013-06-17	0	1	bezstatyny	2003-06-12	2019-11-27			2013-06-17	9.87671	-77.3333	29.8	1.4				224	61	144	87
211	16	k						2	2013-06-17	3.96667		bezstatyny	2003-06-12	2019-11-27			2013-10-16	10.2027	-73.3667						189	52	109	138
212	16	k						3	2013-06-17	15.0667		bezstatyny	2003-06-12	2019-11-27			2014-09-19	11.1151	-62.2667	35.8	1.5				250	54	164	159
213	16	k						4	2013-06-17	18		bezstatyny	2003-06-12	2019-11-27			2014-12-17	11.3562	-59.3333	36	1.49	108	59		239	63	151	121	96	102	23	15	5.65	2.64	2.15	0.7	0.15	0.01	4.38	12.4	37.5	231
214	16	k						5	2013-06-17	25.7667		bezstatyny	2003-06-12	2019-11-27			2015-08-10	11.9945	-51.5667	43	1.56	103	61	77	263	60	178	126	92
215	16	k						6	2013-06-17	36.1667		bezstatyny	2003-06-12	2019-11-27			2016-06-22	12.8493	-41.1667	45.6	1.615	109	63	66	237	61	158	91
216	16	k						7	2013-06-17	41.9		bezstatyny	2003-06-12	2019-11-27			2016-12-14	13.3205	-35.4333	44	1.615	127	84	66	195	55	130	51	97	82	15	8
217	16	k						8	2013-06-17	47.4667		bezstatyny	2003-06-12	2019-11-27			2017-05-31	13.7781	-29.8667	46	1.62	105	74	66	233				98		18	7
218	16	k						9	2013-06-17	54.5333		bezstatyny	2003-06-12	2019-11-27			2018-01-03	14.3589	-22.8	49.5	1.65	111	56	69	232	58	156	88
219	16	k						10	2013-06-17	58.9333		bezstatyny	2003-06-12	2019-11-27			2018-05-15	14.7205	-18.4						252	55	179	90	99		25	6	5.35	1.6	2.72	0.83	0.16	0.02	4.63	13.7	39.2	211
220	16	k						11	2013-06-17	59.8667		bezstatyny	2003-06-12	2019-11-27			2018-06-13	14.7973	-17.4667	50	1.65				214	52	45	85
221	16	k						12	2013-06-17	62.7667		bezstatyny	2003-06-12	2019-11-27			2018-09-10	15.0356	-14.5667	53.8	1.65	118	52	71	242	67	164	57
222	16	k						13	2013-06-17	59.8667		bezstatyny	2003-06-12	2019-11-27			2018-06-13	14.7973	-17.4667	50	1.65				214	52	145	85
223	16	k						14	2013-06-17	77.3333	4	bezstatyny	2003-06-12	2019-11-27			2019-11-27	16.2329	0	52	1.65				201	51	138	62	76	82	17	10	4.4	1.7	2.06	0.49	0.12	0	3.79	11.6	34.8	216
224	17	k	LDLR	m		s	a	1	2013-07-08	0	1	statyna	1998-03-14	2013-11-20	Zocor	0	2013-07-08	15.1068	-4.4	59	1.64	117	68	80	337	49	274	70	87	96	19	15	7.81	5.3	1.9	0.5	0.1	0.8	4.48	12.8	37	246
225	17	k						2	2013-07-08	4.4	2	statyna	1998-03-14	2013-11-20	Zocor	0	2013-11-20	15.4685	0	58	1.62				286	42	235	167
226	17	k						3	2013-07-08	6.23333	3	statyna	1998-03-14	2013-11-20	Zocor	10	2014-01-15	15.6192	1.83333	58	1.62				249	52	187	72		116	19	14
227	17	k						4	2013-07-08	8.6		statyna	1998-03-14	2013-11-20	Zocor	10	2014-03-26	15.8137	4.2	58	1.62				218	43	165	63		125	18	18
228	17	k						5	2013-07-08	12.0333		statyna	1998-03-14	2013-11-20	Zocor	10	2014-07-09	16.0959	7.63333	62	1.64				225	40	167	92		100	18	19
229	17	k						6	2013-07-08	14.0333		statyna	1998-03-14	2013-11-20	Zocor	10	2014-09-09	16.2603	9.63333						265	45	200	95	80	153	18	17	5.65	2.86	1.96	0.71	0.1	0.02	4.68	13	39.5	274
230	17	k						7	2013-07-08	20.5667		statyna	1998-03-14	2013-11-20	Zocor	10	2015-03-25	16.7973	16.1667						276	47	209	100			22	20
231	17	k						8	2013-07-08	26.0333		statyna	1998-03-14	2013-11-20	Zocor	20	2015-09-09	17.2466	21.6333						233	46	172	86		146	21	21
232	17	k						9	2013-07-08	30.8333	4	statyna	1998-03-14	2013-11-20	Zocor	20	2016-02-03	17.6411	26.4333	62	1.64				208	44	142	60	89	107	16	18
233	18	k	LDLR	m		s	a	1	2013-07-10	0	1	statyna	1999-08-27	2013-11-20	Zocor	0	2013-07-10	13.6795	-4.33333	46	1.56	109	65	76	295	54	233	39	81	94	19	13	6.99	4.2	2.2	0.5	0	0	4.59	13.6	38.2	252
234	18	k						2	2013-07-10	4.33333	2	statyna	1999-08-27	2013-11-20	Zocor	0	2013-11-20	14.0356	0						286	42	235	167		108	18	12
235	18	k						3	2013-07-10	6.16667	3	statyna	1999-08-27	2013-11-20	Zocor	10	2014-01-15	14.1863	1.83333						232	48	174	59		99	19	12
236	18	k						4	2013-07-10	8.53333		statyna	1999-08-27	2013-11-20	Zocor	10	2014-03-26	14.3808	4.2						262	47	198	69		127	20	13
237	18	k						5	2013-07-10	11.9667		statyna	1999-08-27	2013-11-20	Zocor	10	2014-07-09	14.663	7.63333	52.8	1.56				257	43	186	141		122	21	16	6.3	2.9	2.7				4.69	14.4	41	224
238	18	k						6	2013-07-10	14.4667		statyna	1999-08-27	2013-11-20	Zocor	20	2014-09-24	14.8685	10.1333	53					212	48	154	47	77	94	13	11	7.18	4.64	1.76	0.73	0.03	0.02	4.66	13.7	40.1	240
239	18	k						7	2013-07-10	20.5		statyna	1999-08-27	2013-11-20	Zocor	20	2015-03-25	15.3644	16.1667	50	1.62				190	45	134	53	60		24	14
240	18	k						8	2013-07-10	25.9667		statyna	1999-08-27	2013-11-20	Zocor	20	2015-09-09	15.8137	21.6333						161	40	114	38		119	20	13	7.9	5.3	1.8				4.48	13.5	39.9	190
241	18	k						9	2013-07-10	30.7667		statyna	1999-08-27	2013-11-20	Zocor	20	2016-02-03	16.2082	26.4333						291	46	217	66	85	111	23	12	5.5	3	2.1				5.5	14.4	41.8	221
242	18	k						10	2013-07-10	35.4		statyna	1999-08-27	2013-11-20	Zocor	20	2016-06-22	16.589	31.0667	53	1.58	118	66	69	186	43	143	42		117	22	15
243	18	k						11	2013-07-10	40.9	4	statyna	1999-08-27	2013-11-20	Zocor	20	2016-12-07	17.0411	36.5667	53	1.58	108	80	57	205	45	146	58		180	21	15	5.51	2.68	2.29				4.53	13.6	38.8	292
244	19	m	w trakcie	m	gm	s	u	1	2016-08-24	0	1	bezstatyny	2011-07-08	2019-03-27			2016-08-24	5.05753	-31.1	19	1.14				227	60	157	45
245	19	m						2	2016-08-24	31.1	4	bezstatyny	2011-07-08	2019-03-27			2019-03-27	7.6137	0	25	1.32				192	58	120	68
246	20	k	w trakcie	m	gm	b	u	1	2016-08-24	0	1	bezstatyny	2007-02-25	2019-03-27			2016-08-24	9.36712	-31.1	30	1.42	84	40	60	231	54	161	85
247	20	k						2	2016-08-24	31.1	4	bezstatyny	2007-02-25	2019-03-27			2019-03-27	11.9233	0	41	1.66				212	55	141	74
248	21	k	ApoB	f		s		1	2012-06-13	0	1	bezstatyny	1999-08-03	2017-08-02			2012-06-13	12.6849	-61.6333	56	1.55				256		161	120
249	21	k						2	2012-06-13	8.76667		bezstatyny	1999-08-03	2017-08-02			2013-03-06	13.4055	-52.8667	56	1.55	121	77	105	236	44	157	174	95		17	14	7.05	3.9	2.5	0.5	0	0.1	4.62	13.7	39.7	272
250	21	k						3	2012-06-13	19.0667		bezstatyny	1999-08-03	2017-08-02			2014-01-15	14.2521	-42.5667	57					263	44	186	164
251	21	k						4	2012-06-13	23.8667		bezstatyny	1999-08-03	2017-08-02			2014-06-09	14.6466	-37.7667	60					225	39	149	184		76	19	14
252	21	k						5	2012-06-13	29.6333		bezstatyny	1999-08-03	2017-08-02			2014-12-02	15.1205	-32	60	1.58	116	82		241	44	178	95		72	15	13	6.16	3.52	2.08	0.51	0.03	0.02	4.71	14.1	41.2	204
253	21	k						6	2012-06-13	36.1333		bezstatyny	1999-08-03	2017-08-02			2015-06-17	15.6548	-25.5	59	1.58				212	39	156	86	94	76	13	12
254	21	k						7	2012-06-13	45.3333		bezstatyny	1999-08-03	2017-08-02			2016-03-23	16.411	-16.3	57	1.58	120	79	121	247	50	175	110	98
255	21	k						8	2012-06-13	49.9		bezstatyny	1999-08-03	2017-08-02			2016-08-10	16.7863	-11.7333						170	32		48	96	87	15	13
256	21	k						9	2012-06-13	61.6333	4	bezstatyny	1999-08-03	2017-08-02			2017-08-02	17.7507	0	60	1.59				248	53		90
257	22	m	nie wykryto	m, f	gf	b		1	2013-03-25	0	1	statyna	1997-04-13	2013-06-21	Zocor	0	2013-03-25	15.7315	-2.86667	52	1.66	110	64		271	46	217	37		66	20	16	4.27	2.2	1.6	0.3	0.1	0	4.87	14.4	39.5	228
258	22	m						2	2013-03-25	2.86667	2	statyna	1997-04-13	2013-06-21	Zocor	0	2013-06-21	15.9671	0						265	53	203	44		84	24	19
259	22	m						3	2013-03-25	5.1	3	statyna	1997-04-13	2013-06-21	Zocor	10	2013-08-28	16.1507	2.23333	54					243	60	172	88		82	25	27
260	22	m						4	2013-03-25	6.9		statyna	1997-04-13	2013-06-21	Zocor	10	2013-10-22	16.2986	4.03333	54					248	51	187	50		107	23	20
261	22	m						5	2013-03-25	8.53333		statyna	1997-04-13	2013-06-21	Zocor	10	2013-12-11	16.4329	5.66667	56.4	1.67	114	63	62	243	61	173	48	92	82	27	25
262	22	m						6	2013-03-25	11.0333		statyna	1997-04-13	2013-06-21	Zocor	10	2014-02-26	16.6384	8.16667						250	52	186	60		76	24	26
263	22	m						7	2013-03-25	13.7		statyna	1997-04-13	2013-06-21	Zocor	20	2014-05-16	16.8575	10.8333						236	52	174	50		1136	40	32
264	22	m						8	2013-03-25	15		statyna	1997-04-13	2013-06-21		0	2014-06-25	16.9644	12.1333						324			55		107	26	18
265	22	m						9	2013-03-25	16.6333		statyna	1997-04-13	2013-06-21	Roswera	5	2014-08-14	17.0986	13.7667						286	65	212	45		85	30	29
266	22	m						10	2013-03-25	18.8667		statyna	1997-04-13	2013-06-21	Roswera	5	2014-10-21	17.2822	16	56	1.68				224			58		86	25	26
267	22	m						11	2013-03-25	22.3667	4	statyna	1997-04-13	2013-06-21	Roswera	5	2015-02-06	17.5699	19.5	56	1.68				208	49	146	67		310	31
268	23	m	nie wykryto	f	gf			1	2005-10-12	0	1	bezstatyny	1997-05-29	2008-04-02			2005-10-12	8.25479	-29.6667	29	1.32	91	60	73	288	88	186	72	83		29	17	7.19						4.83	13.7	38.4	255
269	23	m						2	2005-10-12	4.7		bezstatyny	1997-05-29	2008-04-02			2006-03-03	8.6411	-24.9667						266	73	178	77
270	23	m						3	2005-10-12	29.6667	4	bezstatyny	1997-05-29	2008-04-02			2008-04-02	10.6932	0	36	1.32				284	83	185	80	96		24	12
271	24	m	nie badane	f	gm, gf			1	2007-10-11	0	1	bezstatyny	2002-06-12	2014-03-19			2007-10-11	5.25753	-77.2667	26	1.15				290	43	202	222	77		28	10
272	24	m						2	2007-10-11	77.2667	4	bezstatyny	2002-06-12	2014-03-19			2014-03-19	11.6082	0	70	1.59				301			138
273	25	m	nie badane	m, f	gf			1	2009-03-31	0	1	bezstatyny	2000-02-17	2014-12-09			2009-03-31	8.99726	-68.2667	40	1.43				230	62	149	91	90		26	23	7.46	4.39	2.18	0.65	0.22	0.02	4.96	12.4	36.5	221
274	25	m						2	2009-03-31	8.56667		bezstatyny	2000-02-17	2014-12-09			2009-12-17	9.69863	-59.7333	40	1.43	115	74	78	227	54	158	77
275	25	m						3	2009-03-31	66.0333		bezstatyny	2000-02-17	2014-12-09			2014-10-01	14.4219	-2.26667	70	1.7				246	50	171	121
276	25	m						4	2009-03-31	66.7333		bezstatyny	2000-02-17	2014-12-09			2014-10-22	14.4795	-1.56667	76	1.7	130	76		224	53	157	66	99	110	27	40	5.84	2.6	2	0.6	0.6	0.1	5.33	14.3	42.2	204
277	25	m						5	2009-03-31	68.3	4	bezstatyny	2000-02-17	2014-12-09			2014-12-09	14.6082	0	74	1.72				201	64	127	50		166	24	29
278	26	k	LDLR	f	gm		u	1	2015-02-27	0	1	statyna	2004-01-06	2019-01-16	Zocor	0	2015-02-27	10.989	-46.6333	28	1.39				281	52	219	52	90		20	10	5.24	2.36	2.22	0.45	0.18	0.03	4.94	13.6	40	285
279	26	k						2	2015-02-27	2.06667		statyna	2004-01-06	2019-01-16	Zocor	0	2015-04-29	11.1589	-44.5667	29	1.41				310	61	251	88
280	26	k						3	2015-02-27	7.33333		statyna	2004-01-06	2019-01-16	Zocor	0	2015-10-07	11.5918	-39.3						348	55	278	70		73	19	12	4.9	1.5	2.42	0.4	0.5	0.08	5.02	14	40.3	287
281	26	k						4	2015-02-27	12.6333		statyna	2004-01-06	2019-01-16	Zocor	0	2016-03-16	12.0274	-34	33	1.44				340	55	261	86
282	26	k						5	2015-02-27	21.5667		statyna	2004-01-06	2019-01-16	Zocor	0	2016-12-14	12.7616	-25.0667	37	1.53				337	47	268	109
283	26	k						6	2015-02-27	26.9		statyna	2004-01-06	2019-01-16	Zocor	0	2017-05-24	13.2	-19.7333	41	1.55				266	47	199	103
284	26	k						7	2015-02-27	33.5333		statyna	2004-01-06	2019-01-16	Zocor	0	2017-12-13	13.7452	-13.1	42.8	1.58				291	52	222	84		79	15
285	26	k						8	2015-02-27	41.5333		statyna	2004-01-06	2019-01-16	Zocor	0	2018-08-13	14.4027	-5.1						251	43	201	96	83		17	10	5	2.6	1.84	0.46	0.06	0.02	4.47	13.3	37.5	235
286	26	k						9	2015-02-27	46.6333	2	statyna	2004-01-06	2019-01-16	Zocor	0	2019-01-16	14.8219	0	44.8	1.61	109	69	72	262	44	193	124	88	46	14	9	5.8	2.7	2.42	0.49	0.14	0.04	4.85	14.2	41	259
287	26	k						10	2015-02-27	49.6667	3	statyna	2004-01-06	2019-01-16	Zocor	10	2019-04-17	15.0712	3.03333	47.4	1.61	128	72	84	273	43	200	152	85	45	13	9
288	26	k						11	2015-02-27	51.7333		statyna	2004-01-06	2019-01-16	Zocor	10	2019-06-19	15.2411	5.1	46.4	1.61	119	76	84	251	47	182	108		54	15	12
289	26	k						12	2015-02-27	54.4		statyna	2004-01-06	2019-01-16	Zocor	20	2019-09-09	15.4603	7.76667	48.4	1.61	119	76		221	45	160	79		48	15	11
290	26	k						13	2015-02-27	59.7333		statyna	2004-01-06	2019-01-16	Zocor	20	2020-02-19	15.8986	13.1	47	1.61	113	75	64	211	51	147	66		94	16	10
291	26	k						14	2015-02-27	67.1	4	statyna	2004-01-06	2019-01-16	Zocor	20	2020-09-30	16.5041	20.4667	49	1.61	111	69	92	268	51	201	111	84	44	17	14
292	27	m	nie wykryto	m, f	gm			1	2004-03-12	0	1	bezstatyny	2001-10-26	2008-04-02			2004-03-12	2.34521	-48.6667	15.5	0.95	103	61	92	245
293	27	m						2	2004-03-12	0.5		bezstatyny	2001-10-26	2008-04-02			2004-03-27	2.3863	-48.1667	14.8	0.94	97	56	99	231	47	173	53
294	27	m						3	2004-03-12	4.36667		bezstatyny	2001-10-26	2008-04-02			2004-07-23	2.70411	-44.3	14.6	0.95				203	46	147	50					5.74	2.71	2.224	0.69	0.08	0.02	4.34	11.9	33.8	246
295	27	m						4	2004-03-12	13		bezstatyny	2001-10-26	2008-04-02			2005-04-12	3.4137	-35.6667	16	1	109	60	98	234	52	159	114
296	27	m						5	2004-03-12	13		bezstatyny	2001-10-26	2008-04-02			2005-04-12	3.4137	-35.6667	16	1.01	106	67	88	213	47	185	42
297	27	m						6	2004-03-12	19		bezstatyny	2001-10-26	2008-04-02			2005-10-12	3.90685	-29.6667	16.7	1.03				224	55	150	97
298	27	m						7	2004-03-12	36.3		bezstatyny	2001-10-26	2008-04-02			2007-03-21	5.32877	-12.3667	21					228	59	156	63	87		27	12
299	27	m						8	2004-03-12	48.6667	4	bezstatyny	2001-10-26	2008-04-02			2008-04-02	6.34521	0	20.5	1.18	111	65	81	258	68	181	43	85		27	13
300	28	m	LDLR	m, f	gm, gf	b	u, a	1	2014-05-16	0	1	bezstatyny	2002-02-02	2016-03-09			2014-05-16	12.1205	-21.7667	60	1.54				238	42	167	145	93		32	29	6.33	2.8	2.2	0.9	0.4	0.1	5.09	14.2	42.6	353
301	28	m						2	2014-05-16	6.8		bezstatyny	2002-02-02	2016-03-09			2014-12-10	12.6795	-14.9667	62	1.56				236	40	160	176
302	28	m						3	2014-05-16	10.0667		bezstatyny	2002-02-02	2016-03-09			2015-03-18	12.9479	-11.7	70	1.61				236	44	161	156	100	97	28	33
303	28	m						4	2014-05-16	13.9667		bezstatyny	2002-02-02	2016-03-09			2015-07-15	13.2685	-7.8	75	1.64				262	40	172	250	104	103	27	30
304	28	m						5	2014-05-16	21.7667	4	bezstatyny	2002-02-02	2016-03-09			2016-03-09	13.9096	0	77.6	1.68	166	79	92	215	40	147	140	90	94	28	29
305	30	m	LDLR	f				1	2009-10-14	0	1	statyna	1995-05-07	2011-05-26	Sortis	0	2009-10-14	14.2384	-19.4	61.7	1.76	111	65		315	52	246	82	89		20	11	3.96	2.1	1.5	0.3	0.1	0	4.6	14	39.8	245
306	30	m						2	2009-10-14	18.5	2	statyna	1995-05-07	2011-05-26	Sortis	0	2011-04-29	15.7589	-0.9	60	1.85				298	61	221	80	91		18	11	3.53	1.8	1.4	0.3	0	0	4.73	14.4	43.2	185
307	30	m						3	2009-10-14	21.6	3	statyna	1995-05-07	2011-05-26	Sortis	10	2011-08-02	16.0137	2.2						192	65	116	54
308	30	m						4	2009-10-14	23.4667		statyna	1995-05-07	2011-05-26	Sortis	10	2011-09-28	16.1671	4.06667	62.8	1.86	105	78		201						22	15
309	30	m						5	2009-10-14	27.3333		statyna	1995-05-07	2011-05-26	Sortis	10	2012-01-24	16.4849	7.93333						187	51	120	80
310	30	m						6	2009-10-14	29.4667		statyna	1995-05-07	2011-05-26	Sortis	0	2012-03-28	16.6603							278	66	200	59				13
311	30	m						7	2009-10-14	35.2333	4	statyna	1995-05-07	2011-05-26	Sortis	10	2012-09-21	17.1342	15.8333	62.8	1.86	100	68	76	198	68	120	48			19	15
312	31	k	w trakcie	m	gm		u, a	1	2018-09-26	0	1	statyna	2003-10-24	2019-03-20		0	2018-09-26	14.7178	-5.8	71.8	1.6	126	72	66	303	68	211	118
313	31	k						2	2018-09-26	1.33333		statyna	2003-10-24	2019-03-20		0	2018-11-06	14.8274	-4.46667						275	38	223	115	88	69	16	10	7.23	4.2	2.55	0.37	0.04	0.03	4.61	12.9	37.8	294
314	31	k						3	2018-09-26	3.9		statyna	2003-10-24	2019-03-20	Zocor	0	2019-01-23	15.0384	-1.9	69	1.6	135	79	75	271	56	186	143
315	31	k						4	2018-09-26	5.8	2	statyna	2003-10-24	2019-03-20	Zaranta	0	2019-03-20	15.1945	0						283	44	225	67	84	74	15	10
316	31	k						5	2018-09-26	8.53333	3	statyna	2003-10-24	2019-03-20	Zaranta	10	2019-06-12	15.4192	2.73333	65.8	1.6	121	69	67	168	39	116	66		51	16	12
317	31	k						6	2018-09-26	13.6667		statyna	2003-10-24	2019-03-20	Zaranta	10	2019-11-16	15.8411	7.86667						157	40	105	59					8.3	3.73	3.83	0.45	0.24	0.02	4.74	13.8	42	232
318	31	k						7	2018-09-26	16.7667	4	statyna	2003-10-24	2019-03-20	Zaranta	5	2020-02-19	16.0959	10.9667	65	1.6	129	84	82	224	46	166	60
319	33	k	LDLR	m, f		s		1	2008-07-03	0	1	statyna	1994-02-26	2011-06-09			2008-07-03	14.1562	-35.2	66	1.69				233	51	170	59	74		18	17	5.48	3.6	1.5	0.4	0.1	0	4.24	13.1	39.2	191
320	33	k						2	2008-07-03	19.7333		statyna	1994-02-26	2011-06-09			2010-02-25	15.7781	-15.4667	69.8					299	75	216	48
321	33	k						3	2008-07-03	22.3667		statyna	1994-02-26	2011-06-09			2010-05-14	15.9945	-12.8333	70					284		208
322	33	k						4	2008-07-03	30.6		statyna	1994-02-26	2011-06-09			2011-01-21	16.6712	-4.6						302	57	239	31
323	33	k						5	2008-07-03	35.2	2	statyna	1994-02-26	2011-06-09	Zocor	0	2011-06-09	17.0493	0	70
324	33	k						6	2008-07-03	36.3	3	statyna	1994-02-26	2011-06-09	Zocor	20	2011-07-12	17.1397	1.1						213	66	135	56		51
325	33	k						7	2008-07-03	36.3	4	statyna	1994-02-26	2011-06-09	Zocor	20	2011-07-12	17.1397	1.1	70	1.69				213	66	135	56		51
326	34	k	ApoB	f	gm, gf		u	1	2002-06-05	0	1	bezstatyny	1996-08-25	2011-03-03			2002-06-05	5.69863	-104.933	18.1	1.16				273	63	198	62	82		30	12	8.4	3.8	3.6	0.7	0.2	0.1	4.87	14	41.2	438
327	34	k						2	2002-06-05	3.93333		bezstatyny	1996-08-25	2011-03-03			2002-10-03	6.02192	-101	18.1	1.16				244	63	165	81	89
328	34	k						3	2002-06-05	12.2333		bezstatyny	1996-08-25	2011-03-03			2003-06-12	6.70411	-92.7	20	1.195				251	63	175	67
329	34	k						4	2002-06-05	17.8667		bezstatyny	1996-08-25	2011-03-03			2003-12-01	7.16712	-87.0667	21.5	1.24	116	73	87	276	73	196	34			30	8
330	34	k						5	2002-06-05	24.8667		bezstatyny	1996-08-25	2011-03-03			2004-07-01	7.74247	-80.0667	23	1.26	107	70	88	238	64	156	91
331	34	k						6	2002-06-05	25.2667		bezstatyny	1996-08-25	2011-03-03			2004-07-13	7.77534	-79.6667	23	1.26	112	84	74	289	78	197	70					6.34	2.34	3.16	0.58	0.19	0.07	4.83	14.3	37.9	308
332	34	k						7	2002-06-05	27.5333		bezstatyny	1996-08-25	2011-03-03			2004-09-21	7.96164	-77.4	24.5	1.285	120	60	83	306	68.8	225	60	84		29	15
333	34	k						8	2002-06-05	33.6		bezstatyny	1996-08-25	2011-03-03	Vasosan		2005-03-23	8.46027	-71.3333	26					285	78	196	56	83		21	13
334	34	k						9	2002-06-05	39.7333		bezstatyny	1996-08-25	2011-03-03	Vasosan		2005-09-27	8.96438	-65.2	28.4	1.345	120	65	96	280	73	193	68	89		27	11
335	34	k						10	2002-06-05	42.3		bezstatyny	1996-08-25	2011-03-03	Vasosan		2005-12-14	9.17534	-62.6333	28	1.35	104	65	82	241	49	173	93	84		24	11
336	34	k						11	2002-06-05	47.6333		bezstatyny	1996-08-25	2011-03-03			2006-05-24	9.6137	-57.3	30	1.37	117	79	88	269	73	186	73
337	34	k						12	2002-06-05	47.8667		bezstatyny	1996-08-25	2011-03-03			2006-05-31	9.63288	-57.0667	30	1.39				251	61		93	85	32	24	14	8.07	4.6	2.7	0.6	0.1	0	5.08	14.6	40.1	386
338	34	k						13	2002-06-05	59.5333		bezstatyny	1996-08-25	2011-03-03			2007-05-21	10.5918	-45.4	31	1.45	123	74	81	262	79	170	62
339	34	k						14	2002-06-05	61.9667		bezstatyny	1996-08-25	2011-03-03			2007-08-04	10.7918	-42.9667	33	1.47	116	62		283	81	186	80					6.64						5.27	15.3	41.7	327
340	34	k						15	2002-06-05	71.5		bezstatyny	1996-08-25	2011-03-03			2008-05-20	11.5753	-33.4333	38	1.5				258	69	172	82	94		22	14	9.63	6.2	2.6	0.8	0.1	0	5.15	14.8	41.2	332
341	34	k						16	2002-06-05	95.4667		bezstatyny	1996-08-25	2011-03-03			2010-05-19	13.5452	-9.46667						250	66	167	82	94	42	19	10	6.79	3.6	2.5	0.5	0.1	0	5.04	14.9	40.7	310
342	34	k						17	2002-06-05	104.933	4	bezstatyny	1996-08-25	2011-03-03			2011-03-03	14.3233	0	44	1.66				224	56	155
343	35	k	ApoB	f	gm, gf			1	2019-07-03	0	1	statyna	2008-12-22	2020-02-12	Roswera		2019-07-03	10.3863	-7.3	52	1.51	138	88	119	290	56.4	261	106
344	35	k						2	2019-07-03	1.9		statyna	2008-12-22	2020-02-12	Roswera		2019-08-30	10.5425	-5.4	55.5	1.55				291	73	228	58	88		18	14	6.65	3.6	2.39	0.5	0.1	0	4.97	13.6	40.7	330
345	35	k						3	2019-07-03	4.13333		statyna	2008-12-22	2020-02-12	Roswera		2019-11-07	10.726	-3.16667	57.9	1.56				304	67	216	106	92		20	14	6.46	3.4	2.44	0.42	0.15	0.03	5.04	14.1	42.5	306
346	35	k						4	2019-07-03	7.3	2	statyna	2008-12-22	2020-02-12	Roswera	0	2020-02-12	10.9863	0	58.6	1.57	127	84	87	313	65	233	77	90	74	17	12
347	35	k						5	2019-07-03	10.3333	3	statyna	2008-12-22	2020-02-12	Roswera	5	2020-05-13	11.2356	3.03333						197	64	126	99		77	24	33	7.8						5.05	14.5	41.8	348
348	35	k						6	2019-07-03	13.7667	4	statyna	2008-12-22	2020-02-12	Roswera	5	2020-08-26	11.5178	6.46667	36	1.33	104	70	112	205	57	118	70	89	70	20	21
349	36	k	nie wykryto	m, f	gf	b		1	2012-03-21	0	1	bezstatyny	2000-08-09	2013-12-11			2012-03-21	11.4575	-20.6667	44	1.52				293	57	216	98	93	88	22	10	4.73	3	1.4	0.3	0.1	0	4.36	13.8	39.1	195
350	36	k						2	2012-03-21	15.6		bezstatyny	2000-08-09	2013-12-11			2013-07-09	12.7397	-5.06667						270	64.24	193	59	102	87	21	7
351	36	k						3	2012-03-21	18.3		bezstatyny	2000-08-09	2013-12-11			2013-09-30	12.9616	-2.36667	48					268	59	187	109		63	17	9
352	36	k						4	2012-03-21	20.6667	4	bezstatyny	2000-08-09	2013-12-11			2013-12-11	13.1562	0	48					295	58	223	69		84	18	8
353	38	k	nie badane	m	gm	s		1	2007-10-16	0	1	bezstatyny	1999-06-18	2007-12-19			2007-10-16	8.2137	-2.1	26	1.34	88	63	84	299	56	227	79
354	38	k						2	2007-10-16	2.1	4	bezstatyny	1999-06-18	2007-12-19			2007-12-19	8.3863	0	26	1.34				327	52	260	71	86		25	13
355	39	k	LDLR	f				1	2012-07-04	0	1	statyna	1999-11-14	2017-06-14			2012-07-04	12.4658	-59.3333	36.6	1.42				340	60	264	76	98		20	12	5.88	3.1	2.1	0.5	0.1	0	4.89	14	40.1	245
356	39	k						2	2012-07-04	1.8		statyna	1999-11-14	2017-06-14			2012-08-28	12.6137	-57.5333						341	55	268	88	89
357	39	k						3	2012-07-04	5.2		statyna	1999-11-14	2017-06-14			2012-12-10	12.8932	-54.1333	35					368	66	287	73	91
358	39	k						4	2012-07-04	8.93333		statyna	1999-11-14	2017-06-14			2013-04-02	13.2	-50.4						308	67	220	105		166
359	39	k						5	2012-07-04	11.4333		statyna	1999-11-14	2017-06-14			2013-06-17	13.4055	-47.9						333	65	254	68
360	39	k						6	2012-07-04	15.8		statyna	1999-11-14	2017-06-14			2013-10-28	13.7644	-43.5333						306	62	231	63
361	39	k						7	2012-07-04	19.0333		statyna	1999-11-14	2017-06-14			2014-02-05	14.0301	-40.3						291	51	206	166
362	39	k						8	2012-07-04	25.9667		statyna	1999-11-14	2017-06-14			2014-09-03	14.6	-33.3667	51.8	1.53				315	54	239	107
363	39	k						9	2012-07-04	35.9		statyna	1999-11-14	2017-06-14			2015-07-01	15.4164	-23.4333	55.5	1.55				353	56	281	81
364	39	k						10	2012-07-04	53.5667		statyna	1999-11-14	2017-06-14			2016-12-21	16.8685	-5.76667	55	1.55	118	77	79	410	75	323	70
365	39	k						11	2012-07-04	57.2667		statyna	1999-11-14	2017-06-14			2017-04-12	17.1726	-2.06667	53.5	1.56				329	58	255	84	83		19	14	4.43	2.2	1.73	0.41	0.11	0.02	4.4	14	40.9	179
366	39	k						12	2012-07-04	59.3333	2	statyna	1999-11-14	2017-06-14	Roswera	0	2017-06-14	17.3425	0	54	1.56	121	69	75	323	58	255	60
367	39	k						13	2012-07-04	60.2667	3	statyna	1999-11-14	2017-06-14	Roswera	10	2017-07-12	17.4192	0.933333	54	1.56				194	70	110	70		142
368	39	k						14	2012-07-04	63.7	4	statyna	1999-11-14	2017-06-14	Roswera	10	2017-10-25	17.7014	4.36667	54	1.56				217	66	132	95		139
369	40	m	nie wykryto	m, f				1	2011-08-17	0	1	statyna	2000-12-03	2012-10-17	Zocor	0	2011-08-17	10.5589	-14	62	1.51	120	78		257	52	174	155	82		77	12	6.91	3.05	3.14	0.59	0.09	0.04	5.58	15.2	44.3	371
370	40	m						2	2011-08-17	4.4		statyna	2000-12-03	2012-10-17	Zocor	0	2011-12-29	10.9205	-9.6						246	54.5	168	118			75	129
371	40	m						3	2011-08-17	14	2	statyna	2000-12-03	2012-10-17	Zocor	0	2012-10-17	11.7096	0	68.9	1.57	119	77		248	50	180	86	91		87	45	5.79	2.7	2	0.6	0.4	0	5.29	14.6	41.8	308
372	40	m						4	2011-08-17	15.3667	3	statyna	2000-12-03	2012-10-17	Zocor	10	2012-11-28	11.8219	1.36667	71					135	48	68	94	82	102	51	92
373	40	m						5	2011-08-17	17.6333		statyna	2000-12-03	2012-10-17	Zocor	10	2013-02-06	12.0082	3.63333	71					182	55	102	122		122	76	140
374	40	m						6	2011-08-17	18.6333		statyna	2000-12-03	2012-10-17	Zocor	10	2013-03-06	12.0904	4.63333						122	33	61	138		126	45	83
375	40	m						7	2011-08-17	22		statyna	2000-12-03	2012-10-17	Zocor	10	2013-06-17	12.3671	8	75	1.61				187	44	120	112		219	42	59
376	40	m						8	2011-08-17	25.4333	4	statyna	2000-12-03	2012-10-17	Zocor	10	2013-09-30	12.6493	11.4333	78	1.61				192	44	113	172		320	75	147
377	41	m	nie wykryto		gm, gf			1	2016-05-11	0	1	bezstatyny	2015-01-08	2018-03-28			2016-05-11	1.32329	-22.5667	10	0.86				209	50	146	65
378	41	m						2	2016-05-11	8		bezstatyny	2015-01-08	2018-03-28			2017-01-11	1.98082	-14.5667	11					211	61	142	44
379	41	m						3	2016-05-11	22.5667	4	bezstatyny	2015-01-08	2018-03-28			2018-03-28	3.17808	0	13					250	68	181	61
380	42	m	nie wykryto	f	gm, gf			1	2016-05-11	0	1	bezstatyny	2010-08-15	2018-03-14			2016-05-11	5.66027	-22.1	25	1.25				206	54	144	37
381	42	m						2	2016-05-11	11.5		bezstatyny	2010-08-15	2018-03-14			2017-04-26	6.60548	-10.6	28	1.28				227	63	150	70
382	42	m						3	2016-05-11	22.1	4	bezstatyny	2010-08-15	2018-03-14			2018-03-14	7.47671	0	32.8	1.34				180	52	117	53
383	43	k	nie wykryto	m	gm, gf	s		1	2013-08-19	0	1	bezstatyny	2000-07-22	2013-12-11			2013-08-19	12.8959	-3.73333	50	1.68				178		111	222
384	43	k						2	2013-08-19	3.73333	4	bezstatyny	2000-07-22	2013-12-11			2013-12-11	13.2027	0	50	1.68	112	77		201	44	128	142	87	43	17	11
385	44	m	LDL-R	f	gm	u		1	2014-08-13	0	1	statyna	2008-05-02	2020-09-10	Roswera	0	2014-08-13	6.19452	-72.9	22	1.15				252	80	156	77	83		23	12	7.31	4	2.2	0.7	0.3		4.91	13.3	38.2	340
386	44	m						2	2014-08-13	23.4667		statyna	2008-05-02	2020-09-10	Roswera	0	2016-07-27	8.12329	-49.4333	30	1.27				280	65	203	60
387	44	m						3	2014-08-13	33.1333		statyna	2008-05-02	2020-09-10	Roswera	0	2017-05-17	8.91781	-39.7667	32	1.32				268	61	187	96
388	44	m						4	2014-08-13	46.2333		statyna	2008-05-02	2020-09-10	Roswera	0	2018-06-20	9.99452	-26.6667	34	1.38	97	62	66	304	69	222	67
389	44	m						5	2014-08-13	59.5333	2	statyna	2008-05-02	2020-09-10	Roswera	0	2019-07-29	11.0877	-13.3667	36	1.46	105	81	73	269	76	181	58	80		20	14	6.09	3.3	1.83	0.6	0.34	0.1	4.73	13.3	37.9	281
390	44	m						6	2014-08-13	72.9	3	statyna	2008-05-02	2020-09-10	Roswera	0	2020-09-10	12.1863	0	42	1.56	106	82	81	238	81	149	42	83	66	23	25	5.54	2.8	1.63	0.66	0.46	0.03	4.82	13.5	39.6	305
391	44	m						7	2014-08-13	72.9	4	statyna	2008-05-02	2020-09-10	Roswera	0	2020-09-10	12.1863	0	42	1.56	106	82	81	238	81	149	42	83	66	23	25	5.54	2.8	1.63	0.66	0.46	0.03	4.82	13.5	39.6	305
392	45	k	nie wykryto	m, f	gf			1	2014-10-30	0	1	bezstatyny	2006-01-20	2017-09-06			2014-10-30	8.65753	-34.2	24.2	1.23				271	69	187	71
393	45	k						2	2014-10-30	4.83333		bezstatyny	2006-01-20	2017-09-06			2015-03-25	9.05479	-29.3667	24.2	1.27	83	60	75	257	68	177	62	85	110	30	16	4.01	2	1.68	0.25	0.05	0.03	4.61	12.3	36.8	235
394	45	k						3	2014-10-30	11.7		bezstatyny	2006-01-20	2017-09-06			2015-10-21	9.61918	-22.5	26.4	1.29				241	66	155	101	89
395	45	k						4	2014-10-30	20.9		bezstatyny	2006-01-20	2017-09-06			2016-07-27	10.3753	-13.3	28	1.35				267	78	178	54
396	45	k						5	2014-10-30	28.0333		bezstatyny	2006-01-20	2017-09-06			2017-03-01	10.9616	-6.16667	31	1.38				176	59		43
397	45	k						6	2014-10-30	34.2	4	bezstatyny	2006-01-20	2017-09-06			2017-09-06	11.4685	0	33	1.42				200	52	122	129
398	46	m	LDLR	m, f	gf	b		1	2019-10-02	0	1	bezstatyny	2010-02-10	2020-10-07	Roswera	0	2019-10-02	9.51233	-12.1667	29	1.37	109	75	95	294	65	214	75
399	46	m						2	2019-10-02	1.36667		bezstatyny	2010-02-10	2020-10-07	Roswera	0	2019-11-13	9.62466	-10.8						258	59	185	67	86		25	10	6	3.1	2.08	0.44	0.36	0.03	4.3	12.3	37.2	245
400	46	m						3	2019-10-02	12.1667	4	bezstatyny	2010-02-10	2020-10-07	Roswera	0	2020-10-07	10.5123	0	29	1.37				316	64	235	89		183	27	13
401	47	k	nie wykryto	m, f	gf			1	2005-04-26	0	1	bezstatyny	1993-06-30	2008-09-23			2005-04-26	11.6603	-40.9	35		106	75	82	277	50	184	214
402	47	k						2	2005-04-26	8.23333		bezstatyny	1993-06-30	2008-09-23			2006-01-03	12.337	-32.6667	37.7	1.36	108	80	84	273	50	188	175	94		31	24	4.93	2.26	2.28	0.31	0.05	0.03	4.54	13.1	38	282
403	47	k						3	2005-04-26	40.9	4	bezstatyny	1993-06-30	2008-09-23			2008-09-23	15.0219	0						275	49.2	200	129
404	49	k	nie wykryto	f				1	2007-09-14	0	1	bezstatyny	2002-01-01	2013-05-20			2007-09-14	5.62466	-68.2	18.6		166	71	66	222	63	142	83
405	49	k						2	2007-09-14	8.06667		bezstatyny	2002-01-01	2013-05-20			2008-05-16	6.28767	-60.1333						223	63.9	152	35
406	49	k						3	2007-09-14	68.2	4	bezstatyny	2002-01-01	2013-05-20			2013-05-20	11.2301	0	34					245
407	51	m	nie wykryto	f	gm, gf			1	2008-09-10	0	1	bezstatyny	2003-03-06	2011-07-21			2008-09-10	5.43562	-34.3667						206	35	134	183
408	51	m						2	2008-09-10	34.3667	4	bezstatyny	2003-03-06	2011-07-21			2011-07-21	8.26027	0						229		145	196
409	52	k	LDLR	m	gm, gf			1	2019-01-23	0	1	bezstatyny	2004-08-06	2020-02-18			2019-01-23	14.2658	-12.8333	44.8	1.53	129	76	90	208	42	150	78
410	52	k						2	2019-01-23	9.43333		bezstatyny	2004-08-06	2020-02-18			2019-11-06	15.0411	-3.4	47.2	1.546	119	71	73	245	60	177	36
411	52	k						3	2019-01-23	10.6		bezstatyny	2004-08-06	2020-02-18			2019-12-11	15.137	-2.23333						230	56	162	60			13	7	6.82	2.7	2.55	0.52	1.04	0.04	4.54	12.3	37.8	256
412	52	k						4	2019-01-23	12.8333	4	bezstatyny	2004-08-06	2020-02-18			2020-02-18	15.3205	0	48					247	59	170	91	92		13	6	5.03	1.9	2.36	0.61	0.14	0.01	4.55	12.4	38.2	258
413	53	k	nie badane	f	gm, gf	s		1	2016-08-10	0	1	bezstatyny	2007-11-22	2019-10-23			2016-08-10	8.59726	-38.4333	24	1.26	125	68	82	184	50	123	84
414	53	k						2	2016-08-10	11.5333		bezstatyny	2007-11-22	2019-10-23			2017-07-26	9.54521	-26.9	28	1.347	119	63	77	187	47	104	48
415	53	k						3	2016-08-10	23.7		bezstatyny	2007-11-22	2019-10-23			2018-08-01	10.5452	-14.7333	32	1.44				218	54	134	130
416	53	k						4	2016-08-10	37.0333		bezstatyny	2007-11-22	2019-10-23			2019-09-11	11.6411	-1.4	36	1.52				225	46	180	71
417	53	k						5	2016-08-10	38.4333	4	bezstatyny	2007-11-22	2019-10-23			2019-10-23	11.7562	0	36	1.52				171	44	108	93	85		18	10	5.45	2.2	2.37	0.6	0.28	0.05	4.8	13.2	40.8	255
418	54	k	nie badane	m	gm	b		1	2016-04-13	0	1	bezstatyny	2007-06-14	2017-02-22			2016-04-13	8.70959	-10.3	24	1.35				272			75
419	54	k						2	2016-04-13	4.96667		bezstatyny	2007-06-14	2017-02-22			2016-09-12	9.11781	-5.33333	26					272	55	206	109	92		28	14	10.49	6.7	2.62	0.87	0.23	0.04	4.36	12.5	37.6	279
420	54	k						3	2016-04-13	10.3	4	bezstatyny	2007-06-14	2017-02-22			2017-02-22	9.55616	0	26	1.41	89	59	78	282	57		80		182
421	55	m	nie badane	m	gm	s		1	2016-04-13	0	1	bezstatyny	2005-02-17	2017-02-22			2016-04-13	11.0027	-10.3	33	1.53	108	56	72	230			55
422	55	m						2	2016-04-13	4.96667		bezstatyny	2005-02-17	2017-02-22			2016-09-12	11.411	-5.33333						230	62	154	65	93		25	14	5.72	2	2.36	0.59	0.69	0.06	4.61	13.6	39.6	240
423	55	m						3	2016-04-13	10.3	4	bezstatyny	2005-02-17	2017-02-22			2017-02-22	11.8493	0	32.9	1.573	110	60	62	214	63		35		200
424	56	m	nie wykryto	f	gm, gf			1	2016-06-01	0	1	bezstatyny	2006-06-05	2019-08-28			2016-06-01	9.85205	-38.9	53	1.52	126	110	80	202	27		413
425	56	m						2	2016-06-01	4.6		bezstatyny	2006-06-05	2019-08-28			2016-10-19	10.2301	-34.3	56.2	1.565	133	78	78	223	33		158
426	56	m						3	2016-06-01	10.3667		bezstatyny	2006-06-05	2019-08-28			2017-04-12	10.7041	-28.5333	58	1.56				169	31	112	212
427	56	m						4	2016-06-01	22.5		bezstatyny	2006-06-05	2019-08-28			2018-04-16	11.7014	-16.4						196	31	119	230	85		51	84	6.97	3.4	2.89	0.56	0.12	0.02	5.02	13.8	39.5	250
428	56	m						5	2016-06-01	29.9		bezstatyny	2006-06-05	2019-08-28			2018-11-28	12.3096	-9	67.4	1.7	145	85	77	184	29	138	211
429	56	m						6	2016-06-01	33.1667		bezstatyny	2006-06-05	2019-08-28			2019-03-06	12.5781	-5.73333	71	1.7	111	90	71	182	33	125	118			48
430	56	m						7	2016-06-01	38.9	4	bezstatyny	2006-06-05	2019-08-28			2019-08-28	13.0493	0	72.8	1.75				160	30	114	182	84		26	32	5.58	2.5	2.42	0.52	0.1	0.03	4.88	13.5	38.1	229
431	57	k	nie wykryto	m	gm, gf			1	2018-05-30	0	1	bezstatyny	2007-02-16	2019-12-11			2018-05-30	11.1342	-18.3667	28	1.37				218	52	159	74
432	57	k						2	2018-05-30	5.93333		bezstatyny	2007-02-16	2019-12-11			2018-11-28	11.6219	-12.4333	30					249	68	147	80
433	57	k						3	2018-05-30	11.2667		bezstatyny	2007-02-16	2019-12-11			2019-05-08	12.0603	-7.1	31		102	72	84	238	69	151	91
434	57	k						4	2018-05-30	11.5333		bezstatyny	2007-02-16	2019-12-11			2019-05-16	12.0822	-6.83333	31	1.46				208	66	122	101	85		22	11	3.99	2.2	1.41	0.32	0.09	0.02	4.8	13.6	39.4	276
435	57	k						5	2018-05-30	18.3667	4	bezstatyny	2007-02-16	2019-12-11			2019-12-11	12.6438	0	36	1.47	91	56	84	186	59	110	81
436	58	m	nie badane		gm, gf			1	2017-07-19	0	1	bezstatyny	2011-01-21	2019-11-20			2017-07-19	6.40548	-28.0333	22	1.27				222	58	166
437	58	m						2	2017-07-19	6.16667		bezstatyny	2011-01-21	2019-11-20			2018-01-24	6.91233	-21.8667						232	56.5	160	76.9
438	58	m						3	2017-07-19	9.6		bezstatyny	2011-01-21	2019-11-20			2018-05-07	7.19452	-18.4333	23.7					233	66	158	44	82		24	13	5.75	2.1	2.16	0.57	0.85	0.04	4.86	12.6	37.9	238
439	58	m						4	2017-07-19	11.0333		bezstatyny	2011-01-21	2019-11-20			2018-06-20	7.31233	-17	23	1.27				187	56	118	64
440	58	m						5	2017-07-19	22.7667		bezstatyny	2011-01-21	2019-11-20			2019-06-12	8.27671	-5.26667	26.4	1.33	95	66	77	231	62	154	70
441	58	m						6	2017-07-19	28.0333	4	bezstatyny	2011-01-21	2019-11-20			2019-11-20	8.70959	0	27	1.35	112	56	53	235	61.5	154	95
442	59	m	nie wykryto	m, f	gf	b		1	2019-11-13	0	1	bezstatyny	2013-03-18	2020-10-07			2019-11-13	6.56164	-10.8	22.7	1.16				182	55	116	57	90			12	7.73	4	2.57	0.62	0.49	0.06	4.74	13.5	38.4	323
443	59	m						2	2019-11-13	10.8	4	bezstatyny	2013-03-18	2020-10-07			2020-10-07	7.44932	0	22.7	1.16				236	58	155	113
444	60	k	LDLR	m		b		1	2019-12-04	0	1	bezstatyny	2014-07-15	2020-07-14			2019-12-04	5.31233	-7.33333	25.4	1.3				272	44	204	119	77		33	16	6.68	3.2	2.9	0.27	0.2		4.89	13.1	37.9	290
445	60	k						2	2019-12-04	7.33333	4	bezstatyny	2014-07-15	2020-07-14			2020-07-14	5.91507	0	28	1.3	115	77	89	295	51	229	76	65		27	11	5.87	2.3	2.62	0.4	0.5	0.1	4.54	12.5	35.8	284
446	61	m	LDLR	m, f	gf	b		1	2019-11-26	0	1	bezstatyny	2012-09-22	2020-08-18			2019-11-26	7.07945	-8.73333	19.6	1.22				216	55	152	43	57		28	14	16	12.48	1.6	0.96			4.61	13.2	37.5	228
447	61	m						2	2019-11-26	8.73333	4	bezstatyny	2012-09-22	2020-08-18			2020-08-18	7.79726	0	21	1.22				220	48	162	53	75		26	12	5.55	2.7	1.98	0.58	0.24	0.02	4.88	13.9	39.3	206
448	62	m	LDLR	m, f	gf	b		1	2019-11-26	0	1	bezstatyny	2009-09-13	2020-08-18			2019-11-26	10.063	-8.73333	37.6	1.47				208	53	145	49	87		20	8	4.2	1.7	1.8	0.51	0.13	0.03	5.07	14.1	40.2	221
449	62	m						2	2019-11-26	8.73333	4	bezstatyny	2009-09-13	2020-08-18			2020-08-18	10.7808	0	43	1.54				207	45	142	97	84		18	9	5.14	2.1	1.86	0.71	0.41	0.06	5.07	14.1	40.6	245
450	63	m	w trakcie	m, f	gm	b		1	2001-05-24	0	1	bezstatyny	1993-10-27	2008-12-10	Questran		2001-05-24	7.47123	-90.5333	29.4	1.32				363	39	315	43
451	63	m						2	2001-05-24	4		bezstatyny	1993-10-27	2008-12-10	Questran		2001-09-24	7.8	-86.5333	29.2	1.34				301	31	260	54	81
452	63	m						3	2001-05-24	9.8		bezstatyny	1993-10-27	2008-12-10	Questran		2002-03-18	8.27671	-80.7333	32.9	1.36				361	65	278	89
453	63	m						4	2001-05-24	90.5333	4	bezstatyny	1993-10-27	2008-12-10	Vasosan		2008-12-10	14.9123	0	71	1.77	126	66	80	384	42	321	101	99		22	28	7.16	5.2	1.4	0.5	0.1	0	5.1	14.6	43.7	212
454	64	m	w trakcie	m, f	gm	b		1	2001-05-24	0	1	bezstatyny	1991-03-30	2008-11-26	Questran		2001-05-24	10.011	-90.0667	39.9	1.48				313	31	272	48
455	64	m						2	2001-05-24	4.1		bezstatyny	1991-03-30	2008-11-26	Questran		2001-09-27	10.3479	-85.9667						272	28	232	57
456	64	m						3	2001-05-24	10.3		bezstatyny	1991-03-30	2008-11-26	Questran		2002-04-03	10.8575	-79.7667	50	1.53	109	65	58	321	58	246	84	89		30	23	5.4	2.4	2.2	0.5	0.2	0.1	4.87	14	42.7	221
457	64	m						4	2001-05-24	90.0667	4	bezstatyny	1991-03-30	2008-11-26	Vasosan		2008-11-26	17.4137	0	83	1.88	98	62	63	328	37	269	108	88		21	23	5.43	3	1.9	0.4	0.1	0	5.1	15.2	45.2	180
458	65	m	nie badane	f	gm, gf			1	2002-11-25	0	1	bezstatyny	1995-05-04	2004-12-15			2002-11-25	7.45479	-24.6667	32	1.31	116	62	61	225	44	160	104	93
459	65	m						2	2002-11-25	10.2333		bezstatyny	1995-05-04	2004-12-15			2003-10-02	8.29589	-14.4333	34	1.33	118	51	78	229			109
460	65	m						3	2002-11-25	11.4		bezstatyny	1995-05-04	2004-12-15			2003-11-07	8.39178	-13.2667	34	1.33	132	58	71	256	49	189	91	94
461	65	m						4	2002-11-25	24.6667	4	bezstatyny	1995-05-04	2004-12-15	Qustran		2004-12-15	9.48219	0	39.5	1.41				230	48	163	95
462	66	m	nie badane	f	gm, gf			1	2002-11-25	0	1	bezstatyny	1997-01-30	2003-03-05			2002-11-25	5.73973	-3.33333	20	1.19	120	51	71	210	56	130	118	88
463	66	m						2	2002-11-25	3.33333	4	bezstatyny	1997-01-30	2003-03-05			2003-03-05	6.0137	0	20	1.19				168				127
464	68	m	ApoB	f	gm, gf	s		1	2019-06-24	0	1	statyna	2011-11-27	2020-08-26			2019-06-24	7.47123	-14.0667	30	1.32				231	46.2	189	224
465	68	m						2	2019-06-24	2.2		statyna	2011-11-27	2020-08-26			2019-08-30	7.65205	-11.8667	30	1.32				215	52	138	125	111		28	12	6.31	2	3.62	0.5		0.05	4.91	13.1	37.9	211
466	68	m						3	2019-06-24	4.43333		statyna	2011-11-27	2020-08-26			2019-11-07	7.83562	-9.63333	29.8	1.32				239	58	165	81	100		33	20	9.68	3.7	5	0.8	0.15	0.05	5.49	14.6	43.5	257
467	68	m						4	2019-06-24	14.0667	2	statyna	2011-11-27	2020-08-26	Roswera	5	2020-08-26	8.6274	0	36	1.33	107	70	100	286	64	207	80			28	14
468	68	m						5	2019-06-24	16.1333	3	statyna	2011-11-27	2020-08-26	Roswera	5	2020-10-28	8.79726	2.06667						201	61	124	78		127	32	24
469	68	m						6	2019-06-24	16.1333	4	statyna	2011-11-27	2020-08-26	Roswera	5	2020-10-28	8.79726	2.06667	36	1.33				201	61	124	78		127	32	24
470	72	m	nie badane	f	gm			1	2014-07-04	0	1	bezstatyny	2012-07-07	2018-11-21			2014-07-04	1.96438	-52.5667	13					221			62
471	72	m						2	2014-07-04	16		bezstatyny	2012-07-07	2018-11-21			2015-11-04	3.27945	-36.5667						181	38	116	137
472	72	m						3	2014-07-04	38.3		bezstatyny	2012-07-07	2018-11-21			2017-09-13	5.11233	-14.2667	17	1.03	105	55		176
473	72	m						4	2014-07-04	46.4		bezstatyny	2012-07-07	2018-11-21			2018-05-16	5.77808	-6.16667	19	1.08				183
474	72	m						5	2014-07-04	52.5667	4	bezstatyny	2012-07-07	2018-11-21			2018-11-21	6.28493	0	29	1.11				187	59	119	40
475	73	k	nie badane	m	gm	s	a	1	2014-05-28	0	1	bezstatyny	2007-02-22	2020-06-08			2014-05-28	7.16712	-72.3333	28	1.3				260	51	175	121
476	73	k						2	2014-05-28	4.53333		bezstatyny	2007-02-22	2020-06-08			2014-10-14	7.53973	-67.8	28	1.3	110	71	84	296	57	219	99	91	198	28	15	6.31	3.07	2.39	0.61	0.15	0.09		13.1	37.8	119
477	73	k						3	2014-05-28	68.7667		bezstatyny	2007-02-22	2020-06-08			2020-02-21	12.8192	-3.56667	58.2	1.62				239	42	168	147
478	73	k						4	2014-05-28	72.3333	4	bezstatyny	2007-02-22	2020-06-08			2020-06-08	13.1123	0	57	1.66				196	43	141	66	96	111	16	8	4.38	2	1.84	0.4	0.2	0.1	4.37	13	37.8	189
479	74	m	nie badane	m	gm	s	a	1	2014-05-10	0	1	bezstatyny	2003-04-16	2015-05-13			2014-05-10	10.9151	-12.1	35.5					191	80	104	35					6.7	3.93	2.19	0.34	0.2	0	5	13.9	40	302
480	74	m						2	2014-05-10	5.8		bezstatyny	2003-04-16	2015-05-13			2014-11-04	11.3918	-6.3						205	76	112	82
481	74	m						3	2014-05-10	12.1	4	bezstatyny	2003-04-16	2015-05-13			2015-05-13	11.9096	0	36					189	79	98	60
482	75	k	nie badane	m	gm	s	a	1	2014-05-10	0	1	bezstatyny	2004-04-11	2014-11-12			2014-05-10	9.94247	-6.06667	40					175	69	96	49					6.5	3.59	2.31	0.36	0.24	0	5	13.6	40	250
483	75	k						2	2014-05-10	6.06667	4	bezstatyny	2004-04-11	2014-11-12			2014-11-12	10.4411	0	40					172	69	90	64					6.5	3.59	2.31	0.36	0.24	0	5	13.6	40	250
484	79	m	LDLR	m, f		s, b		1	2013-04-02	0	1	bezstatyny	1997-11-23	2013-10-28			2013-04-02	15.1479	-6.86667						230	60	147	114		169
485	79	m						2	2013-04-02	2.5		bezstatyny	1997-11-23	2013-10-28			2013-06-17	15.3534	-4.36667						190	52	126	56
486	79	m						3	2013-04-02	6.86667	4	bezstatyny	1997-11-23	2013-10-28			2013-10-28	15.7123	0						152	42	103	34
487	80	m	nie badane	m, f	gm, gf		u	1	2014-09-03	0	1	bezstatyny	2006-05-26	2015-03-18			2014-09-03	8.15616	-6.5	22					253	67	176	97
488	80	m						2	2014-09-03	3.23333		bezstatyny	2006-05-26	2015-03-18			2014-12-10	8.42192	-3.26667	26					223	65	145	64	99
489	80	m						3	2014-09-03	6.5	4	bezstatyny	2006-05-26	2015-03-18			2015-03-18	8.69041	0	27					219	67	136	79
490	82	k	nie wykryto	m	gm, gf			1	2015-01-07	0	1	bezstatyny	2004-09-25	2016-01-07			2015-01-07	10.1425	-12	29	1.41	89	65	72	223	48	159	74
491	82	k						2	2015-01-07	12	4	bezstatyny	2004-09-25	2016-01-07			2016-01-07	11.1288	0						218	46	143	140
492	83	m	nie badane	m, f	gm			1	2015-02-04	0	1	bezstatyny	2013-06-25	2015-10-14			2015-02-04	1.5863	-8.33333	12					282
493	83	m						2	2015-02-04	8.33333	4	bezstatyny	2013-06-25	2015-10-14			2015-10-14	2.27123	0	13					246	52	179	73
494	84	m	nie badane	f	gm, gf		a	1	2015-05-20	0	1	bezstatyny	2009-07-06	2016-02-24			2015-05-20	5.79178	-9.13333	16					223	79	137	36
495	84	m						2	2015-05-20	9.13333	4	bezstatyny	2009-07-06	2016-02-24			2016-02-24	6.54247	0	18.45	1.14	101	67	83	206	87	110	45
496	85	k	nie badane	f				1	2016-06-08	0	1	bezstatyny	2010-03-01	2020-01-21			2016-06-08	6.18356	-43.4333	19					263	68	184	54
497	85	k						2	2016-06-08	9.9		bezstatyny	2010-03-01	2020-01-21			2017-04-05	6.99726	-33.5333	20.5	1.19				242
498	85	k						3	2016-06-08	19.3		bezstatyny	2010-03-01	2020-01-21			2018-01-17	7.76986	-24.1333	23	1.238				244	60	171	65
499	85	k						4	2016-06-08	32.7667		bezstatyny	2010-03-01	2020-01-21			2019-03-01	8.87671	-10.6667						177	43	122	57
500	85	k						5	2016-06-08	43.4333	4	bezstatyny	2010-03-01	2020-01-21			2020-01-21	9.75342	0	26	1.36	106	60	75	229	51	165	63			29	13	8.9	4.28	3.13	0.82	0.58	0.09	4.6	12.8	38	333
501	86	m	nie wykryto	f	gm, gf			1	2018-02-28	-0.0666667	1	bezstatyny	2007-11-03	2020-07-20			2018-02-28	10.1781	-28.7333	32	1.4				261	68	170	115
502	86	m						2	2018-02-28	4.63333		bezstatyny	2007-11-03	2020-07-20			2018-07-19	10.5644	-24.0333						242	74	145	114	86.3	83.5	25	13
503	86	m						3	2018-02-28	21.5		bezstatyny	2007-11-03	2020-07-20			2019-12-15	11.9507	-7.16667						274	77	200
504	86	m						5	2018-02-28	28.6667	4	bezstatyny	2007-11-03	2020-07-20			2020-07-20	12.5397	0	49.4	1.58	110	68	89	224	49	143	160	93	90	21	12	6.52	3.7	1.72	0.53	0.56	0.05	4.93	13.4	40.2	251
505	88	k	nie badane	m, f	gm, gf			1	2015-06-17	0	1	bezstatyny	2009-05-29	2016-03-09			2015-06-17	5.96712	-8.73333	18	1.17				200	48.9	133	92
506	88	k						2	2015-06-17	8.73333	4	bezstatyny	2009-05-29	2016-03-09			2016-03-09	6.68493	0	19	1.18				221	48	153	101
507	89	k	nie wykryto	m	gf	s		1	2014-10-30	0	1	bezstatyny	2012-05-10	2019-06-27			2014-10-30	2.43836	-55.9						290	53	224	63	76.1	162.8	46	19
508	89	k						2	2014-10-30	6.66667		bezstatyny	2012-05-10	2019-06-27			2015-05-20	2.9863	-49.2333	17					335	63	261	52
509	89	k						3	2014-10-30	16.0667		bezstatyny	2012-05-10	2019-06-27			2016-03-02	3.7589	-39.8333	19					345	51	279	70
510	89	k						4	2014-10-30	55.9	4	bezstatyny	2012-05-10	2019-06-27			2019-06-27	7.03288	0	30					282	71	203	43	83		30	9	5.78	1.4	3.47	0.53	0.31	0.05	4.75	13.5	39	250
511	90	k	nie badane	m	gf			1	2008-05-19	0	1	bezstatyny	2005-05-12	2009-06-02			2008-05-19	2.97808	-12.4333	12.6	0.92				284	64	211	42			36	11
512	90	k						2	2008-05-19	6.16667		bezstatyny	2005-05-12	2009-06-02			2008-11-24	3.48493	-6.26667	13.8	0.95				244	44	175	51	79		35	10	5.9						4.02	12.2	34
513	90	k						3	2008-05-19	9.16667		bezstatyny	2005-05-12	2009-06-02			2009-02-24	3.73151	-3.26667	13.6	0.97				263								5.2						4.32	13.1	36.9
514	90	k						4	2008-05-19	12.4333	4	bezstatyny	2005-05-12	2009-06-02			2009-06-02	4	0	13.7	0.99				260	44	206	46	68		37	16	3.6	1	2	0.5	0.1	0	4.21	12.3	35.6	189
515	91	k	LDL-R					1	2020-06-03	0	1	bezstatyny	2006-03-18	2020-07-22	Roswera	5	2020-06-03	14.0137	-1.63333	63	1.71	101	73	87	296	53	232	53
516	91	k						2	2020-06-03	1.63333		bezstatyny	2006-03-18	2020-07-22	Roswera	5	2020-07-22	14.1479	0	62	1.74	106	73	74	293	58	225	49	80	79	16	10	5.5	2.8	2.21	0.4	0.04	0.01	4.56	12.1	38.1	263
517	91	k						3	2020-06-03	3.43333	4	bezstatyny	2006-03-18	2020-07-22	Roswera	5	2020-09-16	14.2959	1.8	63	1.73	107	74	73	193	50	132	56	82		15	10	8.45	5.6	2.19	0.61	0.06	0.01	4.5	12	38.3	269
518	92	k	nie badane	m	gm	s	a	1	2020-02-21	0	1	bezstatyny	2010-12-09	2020-06-08			2020-02-21	9.07397	-3.56667	28.4	1.34				247	54	177	78
519	92	k						2	2020-02-21	3.56667	4	bezstatyny	2010-12-09	2020-06-08			2020-06-08	9.36712	0	29	1.4				203	50	143	51	88	170	28	11	5.19	2.7	1.84	0.43	0.21	0.02	4.33	12.8	37.6	250
520	93	m	LDLR			s, b		1	2019-12-03	0	1	bezstatyny	2009-11-05	2020-07-14			2019-12-03	9.93973	-7.36667	36.4	1.41	114	78	81	263	47	195	107	84		30	18	4.78	1.8	2.12	0.58	0.28	0.03	4.86	13.5	38.5	195
521	93	m						2	2019-12-03	7.36667	4	bezstatyny	2009-11-05	2020-07-14			2020-07-14	10.5452	0	37.5	1.44	130	74	86	271	49	197	123	87		27	11	7.5	3.7	1.98	0.76	1.03	0.07	4.58	12.8	37.1	193
522	94	m	LDLR			s, b		1	2019-12-04	0	1	bezstatyny	2011-11-14	2020-07-14			2019-12-04	7.94521	-7.33333	28.8	1.36	140	90	46	273	54	208	55	81		30	17	6.23	3.67	1.62	0.57	0.32	0.05	4.97	13.7	38.9	181
523	94	m						2	2019-12-04	7.33333	4	bezstatyny	2011-11-14	2020-07-14			2020-07-14	8.54795	0	29	1.365	107	66	78	275	57	203	77	94		35	14	7.02	3.4	2.46	0.66	0.44	0.07	5.06	13.9	39.8	252
524	96	m	nie wykryto	m, f	gm, gf			1	2020-05-20	0	1	bezstatyny	2009-08-22	2020-07-27			2020-05-20	10.5973	-2.23333	38.2	1.425	106	61	94	301	83	197.6	101
525	96	m						2	2020-05-20	2.23333	4	bezstatyny	2009-08-22	2020-07-27			2020-07-27	10.7808	0	42	1.46	128	83	60	220	70	138	110	99	132	23	15	5.56	1.8	2.82	0.37	0.58	0.04	4.55	12.3	37.1	285
526	97	k	LDL-R	f	gf			1	2020-01-15	0	1	bezstatyny	2002-09-29	2020-09-02			2020-01-15	17.0575	-7.56667						279	90	177	177
527	97	k						2	2020-01-15	1.86667		bezstatyny	2002-09-29	2020-09-02			2020-03-11	17.211	-5.7	48	1.61	107	86	107	199	66	123	53	81	67		14	8.19	5.6	1.8	0.7	0.1	0.03	4.32	13	39.7	235
528	97	k						3	2020-01-15	7.56667	4	bezstatyny	2002-09-29	2020-09-02			2020-09-02	17.6795	0	46	1.68	131	86	119	216	73	131	58	85			14	8.02	5.4	2.12	0.48	0.04	0.02	4.25	12.9	39	296
529	99	k	nie badane	f				1	2010-03-12	-0.266667	1	bezstatyny	2006-12-24	2010-05-06			2010-03-04	3.15068	-2.06667	17					225	72	149
530	98	k						2	2010-03-12	0		bezstatyny	2005-12-27	2010-05-06			2010-03-12	4.15068	-1.8	23	1.08				244	73	162	45	79		32	18	6.61	3.2	2.5	0.6	0.2	0.1	5.39	13.3	38.3	257
531	98	k						3	2010-03-12	1.8	4	bezstatyny	2005-12-27	2010-05-06			2010-05-06	4.29863	0	23					230	60	159	59			33	15	6.27	1.92	3.76	0.41	0.17	0.01	5.21	12.9	38.1	279
532	100	m	nie badane	f	gf		u	1	2008-04-21	0	1	bezstatyny	2007-06-19	2017-10-04			2008-04-21	0.827397	-113.433	11.8	0.75				264	60	188	76	89		35	23	8.58	1.9	5.6	0.7	0.3	0.1	5.37	12.7	38.4	210
533	100	m						2	2008-04-21	14.1667		bezstatyny	2007-06-19	2017-10-04			2009-06-26	1.99178	-99.2667	14.5					243	43	171	145			30	17	9.04	3.5	4.5	0.7	0.3	0	4.92	12.7	36.8	318
534	100	m						3	2008-04-21	88.8333		bezstatyny	2007-06-19	2017-10-04			2015-09-16	8.12877	-24.6	36	1.36				243	48	152	80
535	100	m						4	2008-04-21	111.167		bezstatyny	2007-06-19	2017-10-04			2017-07-26	9.96438	-2.26667	51	1.46				245	46	169
536	100	m						5	2008-04-21	113.433	4	bezstatyny	2007-06-19	2017-10-04			2017-10-04	10.1507	0	51	1.46				253	49	169	174	80		20	17	7.97	5.6	1.52	0.58	0.27	0.03	4.99	13.1	39.1	281

## Sheet: Profil lipidowy - trans - stat.
Grupa	TC1	HDL1	LDL1	TG1	TC2	HDL2	LDL2	TG2	TC3	HDL3	LDL3	TG3	TC4	HDL4	LDL4	TG4	TC-1-2	TC-1-3	TC-1-4	HDL-1-2	HDL 1-3	HDL1-4	LDL-1-2	LDL-1-3	LDL-1-4	TG-1-2	TG-1-3	TG-1-4
statyny	327	66	242	94	309	64	231	68	241	68	155	92	227	58	153	80	5.50459	26.2997	30.581	3.0303	-3.0303	12.1212	4.54545	35.9504	36.7769	27.6596	2.12766	14.8936
statyny	259				236	61	165	46	204	62	135	37	174	59	105	50	8.88031	21.2355	32.8185	#DIV/0!	#DIV/0!	#DIV/0!	#DIV/0!	#DIV/0!	#DIV/0!	#DIV/0!	#DIV/0!	#DIV/0!
statyny	319	63	228	143	288	83	189	80	210	73	123	69	244	79	148	83	9.71787	34.1693	23.511	-31.746	-15.873	-25.3968	17.1053	46.0526	35.0877	44.0559	51.7483	41.958
statyny	235	51	117	64	270	46	227	81	165	47	106	61	180	39	128	67	-14.8936	29.7872	23.4043	9.80392	7.84314	23.5294	-94.0171	9.40171	-9.40171	-26.5625	4.6875	-4.6875
statyny	263	54	201	38	248	65	169	70	262	64	180	87	201				5.70342	0.380228	23.5741	-20.3704	-18.5185	98.1481	15.9204	10.4478	99.5025	-84.2105	-128.947	97.3684
statyny	254	44	185	123	264	54	191	95	190	51	116	111	184	35	131	92	-3.93701	25.1969	27.5591	-22.7273	-15.9091	20.4545	-3.24324	37.2973	29.1892	22.7642	9.7561	25.2033
statyny	281	55	216	49	244	45	184	74	182	47	126	47	198	44	142	59	13.1673	35.2313	29.5374	18.1818	14.5455	20	14.8148	41.6667	34.2593	-51.0204	4.08163	-20.4082
statyny	288	55	223	46	326	58	258	49	288	67	210	53	196	39	150	68	-13.1944	0	31.9444	-5.45455	-21.8182	29.0909	-15.6951	5.8296	32.7354	-6.52174	-15.2174	-47.8261
statyny	316	67	214	228	247	45	181	107	193	39	135	92	165	50	103	58	21.8354	38.9241	47.7848	32.8358	41.791	25.3731	15.4206	36.9159	51.8692	53.0702	59.6491	74.5614
statyny	318	78	229	51	299		194		246	75	160	52	230	75	157	47	5.97484	22.6415	27.673	98.7179	3.84615	3.84615	15.2838	30.131	31.441	98.0392	-1.96078	7.84314
statyny	322	89	235	40	344	111	228	24	245	93	145	32	204	78	118	45	-6.8323	23.913	36.646	-24.7191	-4.49438	12.3596	2.97872	38.2979	49.7872	40	20	-12.5
statyny	218	55	150	62	238	57	170	52	209	76	119	67	169	58	97	72	-9.17431	4.12844	22.4771	-3.63636	-38.1818	-5.45455	-13.3333	20.6667	35.3333	16.129	-8.06452	-16.129
statyny	283	33	228	106	244	41	184	91	192	40	122	150	147	36	95	77	13.7809	32.1555	48.0565	-24.2424	-21.2121	-9.09091	19.2982	46.4912	58.3333	14.1509	-41.5094	27.3585
statyny	331	82	238	51	319	110	198	51	232	83	139	50	232	62	154	79	3.62538	29.9094	29.9094	-34.1463	-1.21951	24.3902	16.8067	41.5966	35.2941	0	1.96078	-54.902
statyny	249	57	180	57	265	58	180	132	160	53	95	62	187	54	118	74	-6.4257	35.743	24.8996	-1.75439	7.01754	5.26316	0	47.2222	34.4444	-131.579	-8.77193	-29.8246
statyny	337	49	274	70	286	42	235	167	249	52	187	72	208	44	142	60	15.1335	26.1128	38.2789	14.2857	-6.12245	10.2041	14.2336	31.7518	48.1752	-138.571	-2.85714	14.2857
statyny	295	54	233	39	286	42	235	167	232	48	174	59	205	45	146	58	3.05085	21.3559	30.5085	22.2222	11.1111	16.6667	-0.858369	25.3219	37.3391	-328.205	-51.2821	-48.7179
statyny	271	46	217	37	265	53	203	44	243	60	172	88	208	49	146	67	2.21402	10.3321	23.2472	-15.2174	-30.4348	-6.52174	6.45161	20.7373	32.7189	-18.9189	-137.838	-81.0811
statyny	281	52	219	52	262	44	193	124	273	43	200	152	268	51	201	111	6.76157	2.84698	4.62633	15.3846	17.3077	1.92308	11.8721	8.6758	8.21918	-138.462	-192.308	-113.462
statyny	315	52	246	82	298	61	221	80	192	65	116	54	198	68	120	48	5.39683	39.0476	37.1429	-17.3077	-25	-30.7692	10.1626	52.8455	51.2195	2.43902	34.1463	41.4634
statyny	303	68	211	118	283	44	225	67	168	39	116	66	224	46	166	60	6.60066	44.5545	26.0726	35.2941	42.6471	32.3529	-6.63507	45.0237	21.327	43.2203	44.0678	49.1525
statyny	233	51	170	59					213	66	135	56	213	66	135	56	99.5708	8.58369	8.58369	98.0392	-29.4118	-29.4118	99.4118	20.5882	20.5882	98.3051	5.08475	5.08475
statyny	290	56.4	261	106	313	65	233	77	197	64	126	99	205	57	118	70	-7.93103	32.069	29.3103	-15.2482	-13.4752	-1.06383	10.728	51.7241	54.7893	27.3585	6.60377	33.9623
statyny	340	60	264	76	323	58	255	60	194	70	110	70	217	66	132	95	5	42.9412	36.1765	3.33333	-16.6667	-10	3.40909	58.3333	50	21.0526	7.89474	-25
statyny	257	52	174	155	248	50	180	86	135	48	68	94	192	44	113	172	3.50195	47.4708	25.2918	3.84615	7.69231	15.3846	-3.44828	60.9195	35.0575	44.5161	39.3548	-10.9677
statyny	252	80	156	77	269	76	181	58	238	81	149	42	238	81	149	42	-6.74603	5.55556	5.55556	5	-1.25	-1.25	-16.0256	4.48718	4.48718	24.6753	45.4545	45.4545
statyny	231	46.2	189	224	286	64	207	80	201	61	124	78	201	61	124	78	-23.8095	12.987	12.987	-38.5281	-32.0346	-32.0346	-9.52381	34.3915	34.3915	64.2857	65.1786	65.1786
bezstatyny	224	61	144	87									201	51	138	62			10.2679			16.3934			4.16667			28.7356
bezstatyny	227	60	157	45									192	58	120	68			15.4185			3.33333			23.5669			-51.1111
bezstatyny	231	54	161	85									212	55	141	74			8.22511			-1.85185			12.4224			12.9412
bezstatyny	256		161	120									248	53		90			3.125			#DIV/0!			99.3789			25
bezstatyny	288	88	186	72									284	83	185	80			1.38889			5.68182			0.537634			-11.1111
bezstatyny	290	43	202	222									301			138			-3.7931			97.6744			99.505			37.8378
bezstatyny	230	62	149	91									201	64	127	50			12.6087			-3.22581			14.7651			45.0549
bezstatyny	245												258	68	181	43			-5.30612			#DIV/0!			#DIV/0!			#DIV/0!
bezstatyny	238	42	167	145									215	40	147	140			9.66387			4.7619			11.976			3.44828
bezstatyny	273	63	198	62									224	56	155				17.9487			11.1111			21.7172			98.3871
bezstatyny	293	57	216	98									295	58	223	69			-0.682594			-1.75439			-3.24074			29.5918
bezstatyny	299	56	227	79									327	52	260	71			-9.36455			7.14286			-14.5374			10.1266
bezstatyny	209	50	146	65									250	68	181	61			-19.6172			-36			-23.9726			6.15385
bezstatyny	206	54	144	37									180	52	117	53			12.6214			3.7037			18.75			-43.2432
bezstatyny	178		111	222									201	44	128	142			-12.9213			#DIV/0!			-15.3153			36.036
bezstatyny	271	69	187	71									200	52	122	129			26.1993			24.6377			34.7594			-81.6901
bezstatyny	294	65	214	75									316	64	235	89			-7.48299			1.53846			-9.81308			-18.6667
bezstatyny	277	50	184	214									275	49.2	200	129			0.722022			1.6			-8.69565			39.7196
bezstatyny	222	63	142	83									245						-10.3604			98.4127			99.2958			98.7952
bezstatyny	206	35	134	183									229		145	196			-11.165			97.1429			-8.20896			-7.10383
bezstatyny	208	42	150	78									247	59	170	91			-18.75			-40.4762			-13.3333			-16.6667
bezstatyny	184	50	123	84									171	44	108	93			7.06522			12			12.1951			-10.7143
bezstatyny	272			75									282	57		80			-3.67647			#DIV/0!			#DIV/0!			-6.66667
bezstatyny	230			55									214	63		35			6.95652			#DIV/0!			#DIV/0!			36.3636
bezstatyny	202	27		413									160	30	114	182			20.7921			-11.1111			#DIV/0!			55.9322
bezstatyny	218	52	159	74									186	59	110	81			14.6789			-13.4615			30.8176			-9.45946
bezstatyny	222	58	166										235	61.5	154	95			-5.85586			-6.03448			7.22892			#DIV/0!
bezstatyny	182	55	116	57									236	58	155	113			-29.6703			-5.45455			-33.6207			-98.2456
bezstatyny	272	44	204	119									295	51	229	76			-8.45588			-15.9091			-12.2549			36.1345
bezstatyny	216	55	152	43									220	48	162	53			-1.85185			12.7273			-6.57895			-23.2558
bezstatyny	208	53	145	49									207	45	142	97			0.480769			15.0943			2.06897			-97.9592
bezstatyny	363	39	315	43									384	42	321	101			-5.78512			-7.69231			-1.90476			-134.884
bezstatyny	313	31	272	48									328	37	269	108			-4.79233			-19.3548			1.10294			-125
bezstatyny	225	44	160	104									230	48	163	95			-2.22222			-9.09091			-1.875			8.65385
bezstatyny	210	56	130	118									168						20			98.2143			99.2308			99.1525
bezstatyny	221			62									187	59	119	40			15.3846			#DIV/0!			#DIV/0!			35.4839
bezstatyny	260	51	175	121									196	43	141	66			24.6154			15.6863			19.4286			45.4545
bezstatyny	191	80	104	35									189	79	98	60			1.04712			1.25			5.76923			-71.4286
bezstatyny	175	69	96	49									172	69	90	64			1.71429			0			6.25			-30.6122
bezstatyny	230	60	147	114									152	42	103	34			33.913			30			29.932			70.1754
bezstatyny	253	67	176	97									219	67	136	79			13.4387			0			22.7273			18.5567
bezstatyny	223	48	159	74									218	46	143	140			2.24215			4.16667			10.0629			-89.1892
bezstatyny	282												246	52	179	73			12.766			#DIV/0!			#DIV/0!			#DIV/0!
bezstatyny	223	79	137	36									206	87	110	45			7.62332			-10.1266			19.708			-25
bezstatyny	263	68	184	54									229	51	165	63			12.9278			25			10.3261			-16.6667
bezstatyny	261	68	170	115									224	49	143	160			14.1762			27.9412			15.8824			-39.1304
bezstatyny	200	48.9	133	92									221	48	153	101			-10.5			1.84049			-15.0376			-9.78261
bezstatyny	290	53	224	63									282	71	203	43			2.75862			-33.9623			9.375			31.746
bezstatyny	284	64	211	42									260	44	206	46			8.4507			31.25			2.36967			-9.52381
bezstatyny	296	53	232	53									193	50	132	56			34.7973			5.66038			43.1034			-5.66038
bezstatyny	247	54	177	78									203	50	143	51			17.8138			7.40741			19.209			34.6154
bezstatyny	263	47	195	107									271	49	197	123			-3.04183			-4.25532			-1.02564			-14.9533
bezstatyny	273	54	208	55									275	57	203	77			-0.732601			-5.55556			2.40385			-40
bezstatyny	301	83	197.6	101									220	70	138	110			26.9103			15.6627			30.1619			-8.91089
bezstatyny	279	90	177	177									216	73	131	58			22.5806			18.8889			25.9887			67.2316
bezstatyny	225	72	149										230	60	159	59			-2.22222			16.6667			-6.71141			#DIV/0!
bezstatyny	264	60	188	76									253	49	169	174			4.16667			18.3333			10.1064			-128.947
